# Supplementary material for: The Seizure‐Associated Genes Across Species (SAGAS) database offers insights into epilepsy genes, pathways and treatments
Source: Epilepsia. 2022 Jul 10;63(9):2403–12. doi: 10.1111/epi.17352 (PMC9796383; doi:10.1111/epi.17352)
Supplement: Supplementary file 1 — TABLE S1 [file EPI-63-2403-s001.xlsx]

## Sheet: Table S1
Symbol	Humans	Rodent	Zebrafish	Drosophila	Dogs	C. Elegans	Other
SCN1A	244	38	5	3	0	0	0
KCNQ2	94	10	0	0	0	0	0
SCN2A	82	7	0	0	0	0	0
CDKL5	79	5	0	0	0	0	0
STXBP1	71	4	1	0	0	0	0
PCDH19	66	2	1	0	0	0	0
GRIN2A	59	10	0	0	0	0	0
PRRT2	58	4	0	0	0	0	0
TSC2	45	7	2	0	0	0	0
DEPDC5	37	6	0	0	0	0	0
LGI1	37	15	2	0	0	0	0
SCN8A	36	20	0	0	0	0	0
GABRG2	35	13	1	0	0	0	0
MECP2	33	38	0	0	0	0	0
SLC6A1	32	4	0	0	0	0	0
GRIN2B	31	3	0	0	0	0	0
SLC2A1	30	3	0	0	0	0	0
ALDH7A1	29	3	2	0	0	0	0
ARX	28	6	0	0	0	0	0
CACNA1A	27	31	1	0	0	0	0
KCNT1	27	3	0	0	0	0	0
TBC1D24	25	4	0	0	0	0	0
ATP1A3	23	6	0	0	0	0	0
KCNA2	23	3	0	0	0	0	0
TSC1	23	12	0	0	0	0	0
KCNQ3	21	1	0	0	0	0	0
FOXG1	20	3	0	0	0	0	0
GNAO1	20	4	0	0	0	0	0
KCNJ10	20	5	1	0	0	0	0
EPM2A	19	8	0	0	2	0	0
SCN1B	19	7	0	1	0	0	0
SYNGAP1	19	3	0	0	0	0	0
WWOX	19	4	0	0	0	0	0
PNPO	18	0	1	1	0	0	0
CACNA1H	17	8	0	0	0	0	0
GABRA1	17	12	1	0	0	0	0
MTOR	17	10	0	0	0	0	0
CHRNA4	16	12	0	0	0	0	0
COL4A1	16	1	0	0	0	0	0
SCARB2	16	1	0	0	0	0	0
SZT2	16	3	0	0	0	0	0
KCNB1	15	2	0	0	0	0	0
NHLRC1	15	3	0	0	0	0	0
PSEN1	15	3	0	0	0	0	0
SCN3A	15	3	0	0	0	0	0
SPTAN1	15	1	0	0	0	0	0
DYRK1A	14	3	0	0	0	0	0
EFHC1	14	3	0	0	0	0	0
GABRB3	14	7	0	0	0	0	0
CLN8	13	4	0	0	1	0	0
CNTNAP2	13	4	1	0	0	0	0
CSTB	13	12	0	0	0	0	0
DCX	13	7	0	0	0	0	0
IQSEC2	13	3	0	0	0	0	0
PURA	13	2	0	0	0	0	0
EEF1A2	12	1	0	0	0	0	0
SLC13A5	12	1	0	0	0	0	0
AKT3	11	3	0	0	0	0	0
ATP1A2	11	1	0	0	0	0	0
CACNB4	11	6	0	0	0	0	0
CASK	11	2	0	0	0	0	0
SLC19A3	11	0	0	0	1	0	0
ARV1	10	2	0	0	0	0	0
CHRNA7	10	5	0	0	0	0	0
CHRNB2	10	3	0	0	0	0	0
CLCN2	10	1	0	0	0	0	0
CLN6	10	2	0	0	0	0	1
GABRB2	10	1	0	1	0	0	0
GFAP	10	3	0	0	0	0	0
KCNC1	10	1	0	0	0	0	0
KCNJ11	10	3	0	0	0	0	0
SLC9A6	10	1	0	0	0	0	0
SYNJ1	10	2	0	0	0	0	0
ALG13	9	2	0	0	0	0	0
ASNS	9	1	0	0	0	0	0
BRAF	9	3	0	0	0	0	0
FGF12	9	0	1	0	0	0	0
GRIN1	9	10	0	0	0	0	0
HCN1	9	5	0	0	0	0	0
IL1B	9	3	0	0	0	0	0
KCNA1	9	16	0	0	0	0	0
NEXMIF	9	1	0	0	0	0	0
OPHN1	9	1	0	0	0	0	0
SCN9A	9	1	0	0	0	0	0
ST3GAL5	9	1	0	0	0	0	0
SYN1	9	13	0	0	0	0	0
TPP1	9	2	0	0	0	0	0
ZBTB18	9	1	0	0	0	0	0
ABCC8	8	1	0	0	0	0	0
CHRNA2	8	1	0	0	0	0	0
CREBBP	8	1	0	0	0	0	0
FLNA	8	2	0	0	0	0	0
FMR1	8	11	0	0	0	0	0
GAD1	8	6	1	0	0	0	0
PDYN	8	2	0	0	0	0	0
PRICKLE1	8	1	1	1	0	0	0
PTEN	8	15	0	0	0	0	0
SHANK3	8	6	0	0	0	0	0
ADGRV1	7	4	0	0	0	0	0
ADK	7	9	0	0	0	0	0
CACNA1E	7	6	0	0	0	0	0
DNM1	7	5	0	1	0	0	0
FRRS1L	7	2	0	0	0	0	0
GABRA3	7	1	0	0	0	0	0
GLDC	7	1	0	0	0	0	0
IFIH1	7	1	0	0	0	0	0
KCNMA1	7	6	0	0	0	0	0
NEDD4L	7	1	0	0	0	0	0
NEU1	7	1	0	0	0	0	0
NF1	7	4	0	0	0	0	0
NGLY1	7	1	0	0	0	0	0
RELN	7	2	0	0	0	0	0
SCN5A	7	1	0	0	0	0	0
SERPINI1	7	1	0	0	0	0	0
SLC1A4	7	1	0	0	0	0	0
UBE3A	7	13	0	1	0	0	0
ZEB2	7	1	0	0	0	0	0
APOE	6	3	0	0	0	0	0
ATN1	6	1	0	0	0	0	0
ATP6AP2	6	1	0	0	0	0	0
BDNF	6	15	0	0	0	0	0
CACNA2D2	6	7	0	0	0	0	0
CYFIP2	6	1	0	0	0	0	0
GABBR2	6	1	0	0	0	0	0
GRIA3	6	4	0	0	0	0	0
HCN2	6	4	0	0	0	0	0
ITPA	6	1	0	0	0	0	0
KCND2	6	4	0	0	0	0	0
KCNQ1	6	3	0	0	0	0	0
PRNP	6	8	0	0	0	0	0
PTPN23	6	1	0	0	0	0	0
RYR2	6	3	0	0	0	0	0
SHROOM4	6	1	0	0	0	0	0
SLC12A5	6	10	0	0	0	0	0
SLC25A12	6	2	0	0	0	0	0
STX1B	6	2	0	0	0	0	0
ABCB1	5	3	0	0	0	0	0
ADAM22	5	3	0	0	0	0	0
AFG3L2	5	1	0	0	0	0	0
AP3B2	5	1	0	0	0	0	0
APP	5	12	0	0	0	0	0
ATXN10	5	1	0	0	0	0	0
CAMK2A	5	3	0	0	0	0	0
COQ8A	5	1	0	0	0	0	0
CUL4B	5	1	0	0	0	0	0
DMD	5	0	0	1	0	0	0
EIF2B5	5	1	0	0	0	0	0
GABRA2	5	4	0	0	0	0	0
GALC	5	2	0	0	0	0	0
GAMT	5	1	0	0	0	0	0
GLUL	5	4	0	0	0	0	0
GNAQ	5	1	0	0	0	0	0
GNB5	5	1	0	0	0	0	0
HCN4	5	2	0	0	0	0	0
HTT	5	4	0	0	0	0	0
MFSD8	5	0	0	0	1	0	0
MOCS2	5	1	0	0	0	0	0
PAFAH1B1	5	6	0	0	0	0	0
PLCB1	5	3	0	0	0	0	0
SATB2	5	1	0	0	0	0	0
SLC1A3	5	5	0	0	0	0	0
SNAP25	5	7	0	0	0	0	0
SV2A	5	10	0	0	0	0	1
TUBG1	5	1	0	0	0	0	0
VAMP2	5	1	0	0	0	0	0
ABCA2	4	1	0	0	0	0	0
ALDH5A1	4	9	0	0	1	0	0
AP1S2	4	1	0	0	0	0	0
AP3D1	4	1	0	0	0	0	0
BRD2	4	1	0	0	0	0	0
CCDC88A	4	1	0	0	0	0	0
CCM2	4	1	0	0	0	0	0
CELF4	4	4	0	0	0	0	0
CLN3	4	5	1	0	0	0	0
EIF2B1	4	1	0	0	0	0	0
GABRB1	4	7	0	1	0	0	0
GABRD	4	3	0	0	0	0	0
GJD2	4	5	0	0	0	0	0
GLRA1	4	4	0	0	0	0	0
GOSR2	4	0	0	2	0	0	0
GRIK2	4	6	0	0	0	0	0
GRIN2D	4	2	0	0	0	0	0
GRM7	4	6	0	0	0	0	0
HEXB	4	1	0	0	0	0	0
IL10	4	1	0	0	0	0	0
ITPR1	4	3	0	0	0	0	0
KCNH2	4	0	0	3	0	0	0
KCNJ6	4	5	0	0	0	0	0
KDM5C	4	1	0	0	0	0	0
KRIT1	4	1	0	0	0	0	0
MAPT	4	12	0	0	0	0	0
MYO5A	4	2	0	0	0	0	0
PHF6	4	2	0	0	0	0	0
PIK3CA	4	1	0	0	0	0	0
PIK3R2	4	1	0	0	0	0	0
PLP1	4	7	0	0	0	0	0
PUM1	4	0	0	1	0	0	0
RAC3	4	1	0	0	0	0	0
SGCE	4	5	0	0	0	0	0
SLC16A1	4	1	0	0	0	0	0
SLC1A2	4	8	0	0	0	0	0
SLC9A1	4	5	0	0	0	0	0
SOX2	4	4	0	0	0	0	0
UBE2A	4	1	0	0	0	0	0
ADAR	3	1	0	0	0	0	0
ALPL	3	6	0	0	1	0	0
ANK3	3	2	0	0	0	0	0
ARSA	3	1	0	0	0	0	0
ASL	3	1	0	0	0	0	0
ATP7A	3	1	0	0	0	0	0
BCKDK	3	2	0	0	0	0	0
CACNA1B	3	0	0	1	0	0	0
CACNA1G	3	5	0	0	0	0	0
CACNG2	3	8	0	0	0	0	0
CD46	3	1	0	0	0	0	0
CERS1	3	1	0	0	0	0	0
CLCN7	3	1	0	0	0	0	0
CNTN2	3	2	0	0	0	0	0
CPLX1	3	1	0	0	0	0	0
CRADD	3	1	0	0	0	0	0
CRH	3	1	0	0	0	0	0
CSNK1G1	3	0	0	1	0	0	0
CTSD	3	1	0	0	0	0	0
DBH	3	3	0	0	0	0	0
DHCR24	3	1	0	0	0	0	0
ELOVL4	3	2	0	0	0	0	0
FGF13	3	2	0	0	0	0	0
FKTN	3	1	0	0	0	0	0
GABBR1	3	2	0	0	0	0	0
GBA	3	2	0	0	0	0	0
GDI1	3	2	0	0	0	0	0
GJC2	3	1	0	0	0	0	0
GLB1	3	2	0	0	0	0	0
GRIA2	3	15	0	0	0	0	0
GRIA4	3	2	0	0	0	0	0
GRIK1	3	1	0	0	0	0	0
HDAC4	3	2	0	0	0	0	0
HEXA	3	1	0	0	0	0	0
HTR1A	3	1	0	0	0	0	0
HTR2A	3	1	0	0	0	0	0
HTRA2	3	1	0	0	0	0	0
IL1R1	3	1	0	0	0	0	0
IL6	3	7	0	0	0	0	0
INPP4A	3	2	0	0	0	0	0
JRK	3	2	0	0	0	0	0
KCNC3	3	1	0	0	0	0	0
KIF2A	3	2	0	0	0	0	0
KIF5A	3	4	0	0	0	0	0
L2HGDH	3	1	0	0	0	0	0
LRP12	3	1	0	0	0	0	0
MAOA	3	1	0	0	0	0	0
NAPB	3	1	0	0	0	0	0
NDUFS4	3	2	0	0	0	0	0
NEUROD2	3	2	0	0	0	0	0
NID1	3	3	0	0	0	0	0
NTRK2	3	7	0	0	0	0	0
OTC	3	2	0	0	0	0	0
OTX2	3	3	0	1	0	0	0
PGK1	3	0	0	2	0	0	0
PPP1R3C	3	1	0	0	0	0	0
PSEN2	3	2	0	0	0	0	0
RAI1	3	2	0	0	0	0	0
RAPGEF2	3	1	0	0	0	0	0
RBFOX1	3	2	0	0	0	0	0
SLC1A1	3	5	0	0	0	0	0
SLC4A3	3	2	0	0	0	0	0
SMARCB1	3	2	0	0	0	0	0
SOD2	3	5	0	0	0	0	0
SOX10	3	1	0	0	0	0	0
SYP	3	1	0	0	0	0	0
TGFB1	3	2	0	0	0	0	0
THRB	3	1	0	0	0	0	0
TREX1	3	1	0	0	0	0	0
TUBB3	3	1	0	0	0	0	0
USP9X	3	1	0	0	0	0	0
ABCC2	2	2	0	0	0	0	0
ADARB1	2	2	0	0	0	0	0
AIFM1	2	1	0	0	0	0	0
ALG2	2	2	0	0	0	0	0
APC2	2	1	0	0	0	0	0
ATAD1	2	2	0	0	0	0	0
ATP6V1B2	2	1	0	0	0	0	0
CACNA2D1	2	2	0	0	0	0	0
CCND1	2	1	0	0	0	0	0
CDK5	2	2	0	0	0	0	0
CHN1	2	1	0	0	0	0	0
CHRNA5	2	2	0	0	0	0	0
CNTN5	2	1	0	0	0	0	0
COL2A1	2	1	0	0	0	0	0
CRBN	2	1	0	0	0	0	0
CTNNB1	2	2	0	0	0	0	0
DGKD	2	2	0	0	0	0	0
DNMT3A	2	2	0	0	0	0	0
EIF2B4	2	1	0	0	0	0	0
EML1	2	2	0	0	0	0	0
ERCC6	2	1	0	0	0	0	0
ERMARD	2	1	0	0	0	0	0
EXOC7	2	0	1	0	0	0	0
EXOC8	2	0	1	0	0	0	0
FCGR2B	2	1	0	0	0	0	0
GAL	2	8	1	0	0	0	0
GCDH	2	1	0	0	0	0	0
GNA11	2	1	0	0	0	0	0
GPX4	2	1	0	0	0	0	0
GRIK4	2	1	0	0	0	0	0
GRM1	2	2	0	0	0	0	0
GYS1	2	1	0	0	0	0	0
IFNG	2	1	0	0	0	0	0
KCNC2	2	2	0	0	0	0	0
KCNH5	2	1	0	0	0	0	0
KDM4B	2	1	0	0	0	0	0
LRP1	2	1	0	0	0	0	0
MIR146A	2	2	0	0	0	0	0
MPDZ	2	3	0	0	0	0	0
MSX2	2	2	0	0	0	0	0
MYH6	2	0	0	1	0	0	0
NAT8L	2	1	0	0	0	0	0
NFE2L2	2	2	0	0	0	0	0
NIPA2	2	1	0	0	0	0	0
NLGN1	2	1	0	0	0	0	0
NLGN3	2	1	0	0	0	0	0
NLRP3	2	1	0	0	0	0	0
NOS3	2	1	0	0	0	0	0
ORAI1	2	3	0	0	0	0	0
OTUD7A	2	2	0	0	0	0	0
PAH	2	1	0	0	0	0	0
PANX1	2	5	0	0	0	0	0
PDE10A	2	1	0	0	0	0	0
PLAA	2	1	0	0	0	0	0
PLG	2	1	0	0	0	0	0
PMP22	2	2	0	0	0	0	0
PPP2CA	2	1	0	0	0	0	0
PPT1	2	5	0	0	0	0	0
PRICKLE2	2	1	0	0	0	0	0
PSAP	2	1	0	0	0	0	0
RBFOX3	2	1	0	0	0	0	0
RORA	2	1	0	0	0	0	0
RYR3	2	1	0	0	0	0	0
SCAMP5	2	2	0	0	0	0	0
SEZ6	2	1	0	0	0	0	0
SLC12A2	2	2	0	0	0	0	0
SLC12A6	2	2	0	0	0	0	0
SLC17A5	2	2	0	0	0	0	0
SLC25A46	2	2	0	0	0	0	0
SLC4A10	2	2	0	0	0	0	0
SLC6A11	2	1	0	0	0	0	0
SLC7A11	2	2	0	0	0	0	0
SLC8A1	2	1	0	0	0	0	0
SLC9A9	2	1	0	0	0	0	0
SNRPN	2	1	0	0	0	0	0
SURF1	2	1	0	0	0	0	0
SYN2	2	8	0	0	0	0	0
SYN3	2	3	0	0	0	0	0
TBX19	2	1	0	0	0	0	0
TNFRSF1A	2	1	0	0	0	0	0
TP53	2	4	0	0	0	0	0
USP18	2	1	0	0	0	0	0
VDR	2	1	0	0	0	0	0
ACKR3	1	1	0	0	0	0	0
ACOT7	1	1	0	0	0	0	0
ACP2	1	1	0	0	0	0	0
ADORA2A	1	5	0	0	0	0	0
AP3M2	1	2	0	0	0	0	0
AR	1	1	0	0	0	0	0
ARFGEF1	1	1	0	0	0	0	0
ASPA	1	5	0	0	0	0	0
ATRN	1	1	0	0	0	0	0
B4GALNT1	1	2	0	0	0	0	0
BACE1	1	2	0	0	0	0	0
BLOC1S6	1	1	0	0	0	0	0
BSN	1	2	0	0	0	0	0
CA8	1	1	0	0	0	0	0
CACNA2D3	1	0	0	1	0	0	0
CAMK4	1	1	0	0	0	0	0
CAMSAP1	1	1	0	0	0	0	0
CD2AP	1	1	0	0	0	0	0
CDH2	1	1	0	0	0	0	0
CHAT	1	1	0	0	0	0	0
CHRNA3	1	1	0	0	0	0	0
CIT	1	3	0	0	0	0	0
CLCN3	1	3	0	0	0	0	0
CNP	1	1	0	0	0	0	0
CSNK1G2	1	0	0	1	0	0	0
CXCR4	1	1	0	0	0	0	0
CYFIP1	1	1	0	0	0	0	0
DAO	1	0	0	1	0	0	0
DCLK2	1	2	0	0	0	0	0
DLG4	1	1	0	0	0	0	0
DRD2	1	5	0	0	0	0	0
DRD3	1	2	0	0	0	0	0
DST	1	1	0	0	0	0	0
EGFR	1	1	0	0	0	0	0
EIF2AK3	1	1	0	0	0	0	0
ELP1	1	1	0	0	0	0	0
ENTPD1	1	1	0	0	0	0	0
EPO	1	1	0	0	0	0	0
ERBB2	1	1	0	0	0	0	0
EZH2	1	1	0	0	0	0	0
FBXL20	1	1	0	0	0	0	0
FGF14	1	1	0	0	0	0	0
GABRA4	1	4	0	0	0	0	0
GAD2	1	1	0	0	0	0	0
GDNF	1	3	0	0	0	0	0
GIPC3	1	1	0	0	0	0	0
GLRA2	1	1	0	0	0	0	0
GLRB	1	1	0	0	0	0	0
GP6	1	1	0	0	0	0	0
GRIA1	1	3	0	0	0	0	0
GRM4	1	3	0	0	0	0	0
GRM8	1	1	0	0	0	0	0
HDC	1	1	0	0	0	0	0
HTR1B	1	1	0	0	0	0	0
HTR2C	1	8	0	0	0	0	0
IMPA1	1	1	0	0	0	0	0
ITGAV	1	2	0	0	0	0	0
KCNAB2	1	2	0	0	0	0	0
KCNE2	1	1	0	0	0	0	0
KDM1A	1	2	0	0	0	0	0
LETM1	1	3	0	0	0	0	0
LMNB1	1	1	0	0	0	0	0
MAPK1	1	2	0	0	0	0	0
MAPK10	1	3	0	0	0	0	0
MAPK8IP1	1	1	0	0	0	0	0
MAPK8IP3	1	1	0	0	0	0	0
MC2R	1	1	0	0	0	0	0
MIR142	1	1	0	0	0	0	0
MMP3	1	1	0	0	0	0	0
MPZ	1	1	0	0	0	0	0
MYH1	1	0	0	1	0	0	0
MYH7	1	0	0	1	0	0	0
MYO3B	1	2	0	0	0	0	0
MYRF	1	2	0	0	0	0	0
NCDN	1	4	0	0	0	0	0
NEDD4	1	1	0	0	0	0	0
NEFH	1	2	0	0	0	0	0
NEUROD1	1	2	0	0	0	0	0
NLGN2	1	2	0	0	0	0	0
NOS2	1	3	0	0	0	0	0
NOTCH4	1	1	0	0	0	0	0
NPY	1	18	0	0	0	0	0
NR4A3	1	2	0	0	0	0	0
NRG1	1	1	0	0	0	0	0
NUP188	1	0	0	1	0	0	0
P2RX7	1	1	0	0	0	0	0
PCNT	1	1	0	0	0	0	0
PCNX2	1	2	0	0	0	0	0
PDGFB	1	1	0	0	0	0	0
PDGFRA	1	1	0	0	0	0	0
RAC1	1	1	0	0	0	0	0
RB1	1	2	0	0	0	0	0
REST	1	3	0	0	0	0	0
RHEB	1	1	0	0	0	0	0
SCN2B	1	2	0	0	0	0	0
SESN3	1	1	1	0	0	0	0
SGK1	1	3	0	0	0	0	0
SHH	1	1	0	0	0	0	0
SLC17A6	1	2	0	0	0	0	0
SLC17A8	1	2	0	0	0	0	0
SLC29A1	1	1	0	0	0	0	0
SLC30A3	1	2	0	0	0	0	0
SLC6A5	1	1	0	0	0	0	0
SLC6A9	1	1	0	0	0	0	0
SNAP91	1	1	0	0	0	0	0
SRR	1	1	0	0	0	0	0
SUMF1	1	1	0	0	0	0	0
TAT	1	1	0	0	0	0	0
TECTA	1	2	0	0	0	0	0
TMEM25	1	1	0	0	0	0	0
TNF	1	5	0	0	0	0	0
TREM2	1	1	0	0	0	0	0
TRIM2	1	1	0	0	0	0	0
TRPM1	1	1	0	0	0	0	0
TRPM7	1	1	0	0	0	0	0
UBQLN1	1	1	0	0	0	0	0
UGT1A1	1	1	0	0	0	0	0
XPA	1	2	0	0	0	0	0
ZBTB20	1	1	0	0	0	0	0
ZDHHC9	1	1	0	0	0	0	0
ZFHX3	1	0	1	0	0	0	0

## Sheet: Table S2
Gene	Database
ABCA2	SAGAS
ABCB1	SAGAS
ABCC2	SAGAS
ABCC8	SAGAS
ACKR3	SAGAS
ACMSD	Ran_2015
ACOT7	SAGAS
ACP2	SAGAS
ADAM22	SAGAS
ADAR	SAGAS
ADARB1	SAGAS
ADGRV1	SAGAS
ADK	SAGAS
ADORA2A	SAGAS
AFG3L2	SAGAS
AIFM1	SAGAS
AKT3	SAGAS
ALDH5A1	SAGAS
ALDH7A1	Both
ALG13	Both
ALG2	SAGAS
ALPL	SAGAS
AMT	Ran_2015
ANK3	SAGAS
AP1S2	SAGAS
AP3B2	SAGAS
AP3D1	SAGAS
AP3M2	SAGAS
AP3S2	Ran_2015
APC2	SAGAS
APOE	SAGAS
APP	SAGAS
AR	SAGAS
ARFGEF1	SAGAS
ARFGEF2	Ran_2015
ARHGEF9	Ran_2015
ARSA	SAGAS
ARV1	SAGAS
ARX	Both
ASAH1	Ran_2015
ASL	SAGAS
ASNS	SAGAS
ASPA	SAGAS
ATAD1	SAGAS
ATN1	SAGAS
ATP1A2	Both
ATP1A3	SAGAS
ATP6AP2	SAGAS
ATP6V0C	Ran_2015
ATP6V1B2	SAGAS
ATP7A	SAGAS
ATRN	SAGAS
ATXN10	SAGAS
B3GNT4	Ran_2015
B4GALNT1	SAGAS
BACE1	SAGAS
BCKDK	Both
BDNF	SAGAS
BLOC1S6	SAGAS
BRAF	Both
BRD2	SAGAS
BSN	SAGAS
C1QTNF6	Ran_2015
CA8	SAGAS
CACNA1A	Both
CACNA1B	SAGAS
CACNA1E	SAGAS
CACNA1G	SAGAS
CACNA1H	Both
CACNA2D1	SAGAS
CACNA2D2	Both
CACNA2D3	SAGAS
CACNB4	Both
CACNG2	SAGAS
CAMK2A	SAGAS
CAMK4	SAGAS
CAMSAP1	SAGAS
CASK	Both
CASR	Ran_2015
CBL	Ran_2015
CCDC88A	SAGAS
CCM2	SAGAS
CCND1	SAGAS
CD2AP	SAGAS
CD46	SAGAS
CDH2	SAGAS
CDK5	SAGAS
CDKL5	Both
CELF4	SAGAS
CELSR1	Ran_2015
CERS1	SAGAS
CHAT	SAGAS
CHD2	Ran_2015
CHN1	SAGAS
CHRFAM7A	Ran_2015
CHRNA2	Both
CHRNA3	SAGAS
CHRNA4	Both
CHRNA5	SAGAS
CHRNA7	Both
CHRNB2	Both
CIT	SAGAS
CLCN2	Both
CLCN3	SAGAS
CLCN4	Ran_2015
CLCN7	SAGAS
CLN3	SAGAS
CLN6	Both
CLN8	Both
CNP	SAGAS
CNTN2	Both
CNTN5	SAGAS
CNTNAP2	Both
COL2A1	SAGAS
COL4A1	SAGAS
COL6A3	Ran_2015
COQ8A	SAGAS
CPA6	Ran_2015
CPLX1	SAGAS
CRADD	SAGAS
CRBN	SAGAS
CREBBP	SAGAS
CRH	SAGAS
CSNK1E	Ran_2015
CSNK1G1	SAGAS
CSNK1G2	SAGAS
CSTB	Both
CTNNB1	SAGAS
CTSD	SAGAS
CUL4B	SAGAS
CXCR4	SAGAS
CYFIP1	SAGAS
CYFIP2	SAGAS
DAO	SAGAS
DBH	SAGAS
DCLK2	SAGAS
DCX	Both
DEPDC5	Both
DGKD	SAGAS
DHCR24	SAGAS
DLG4	SAGAS
DMD	SAGAS
DNAJC6	Ran_2015
DNM1	Both
DNMT3A	SAGAS
DRD2	SAGAS
DRD3	SAGAS
DST	SAGAS
DYRK1A	Both
EEF1A2	Both
EFHC1	Both
EGFR	SAGAS
EIF2AK3	SAGAS
EIF2B1	SAGAS
EIF2B4	SAGAS
EIF2B5	SAGAS
ELOVL4	SAGAS
ELP1	SAGAS
EMILIN3	Ran_2015
EML1	SAGAS
ENTPD1	SAGAS
EPM2A	Both
EPO	SAGAS
ERBB2	SAGAS
ERCC6	SAGAS
ERMARD	SAGAS
EXOC7	SAGAS
EXOC8	SAGAS
EZH2	SAGAS
FAM63B	Ran_2015
FARP2	Ran_2015
FBXL20	SAGAS
FCGR2B	SAGAS
FETUB	Ran_2015
FGF12	SAGAS
FGF13	SAGAS
FGF14	SAGAS
FKTN	SAGAS
FLNA	Both
FMR1	SAGAS
FOXG1	SAGAS
FRRS1L	SAGAS
GABBR1	SAGAS
GABBR2	SAGAS
GABRA1	Both
GABRA2	SAGAS
GABRA3	SAGAS
GABRA4	SAGAS
GABRB1	SAGAS
GABRB2	SAGAS
GABRB3	Both
GABRD	Both
GABRG2	Both
GAD1	SAGAS
GAD2	SAGAS
GAL	SAGAS
GALC	SAGAS
GAMT	SAGAS
GBA	SAGAS
GCDH	SAGAS
GDI1	SAGAS
GDNF	SAGAS
GFAP	SAGAS
GIPC3	SAGAS
GJC2	SAGAS
GJD2	SAGAS
GLB1	SAGAS
GLDC	SAGAS
GLRA1	SAGAS
GLRA2	SAGAS
GLRB	SAGAS
GLUL	SAGAS
GNA11	SAGAS
GNAO1	Both
GNAQ	SAGAS
GNB5	SAGAS
GOSR2	Both
GP6	SAGAS
GPR56	Ran_2015
GPX4	SAGAS
GRIA1	SAGAS
GRIA2	SAGAS
GRIA3	SAGAS
GRIA4	SAGAS
GRIK1	SAGAS
GRIK2	SAGAS
GRIK4	SAGAS
GRIN1	SAGAS
GRIN2A	Both
GRIN2B	Both
GRIN2D	SAGAS
GRM1	SAGAS
GRM4	SAGAS
GRM7	SAGAS
GRM8	SAGAS
GRN	Ran_2015
GYS1	SAGAS
HADHB	Ran_2015
HCN1	Both
HCN2	Both
HCN4	SAGAS
HDAC4	SAGAS
HDC	SAGAS
HEXA	SAGAS
HEXB	SAGAS
HIPK3	Ran_2015
HTR1A	SAGAS
HTR1B	SAGAS
HTR2A	SAGAS
HTR2C	SAGAS
HTRA2	SAGAS
HTT	SAGAS
IER3IP1	Ran_2015
IFIH1	SAGAS
IFNG	SAGAS
IFT172	Ran_2015
IL10	SAGAS
IL1B	SAGAS
IL1R1	SAGAS
IL27RA	Ran_2015
IL6	SAGAS
IMPA1	SAGAS
INPP4A	SAGAS
IQSEC2	Both
ITGAV	SAGAS
ITPA	SAGAS
ITPR1	SAGAS
JRK	SAGAS
KCNA1	SAGAS
KCNA2	SAGAS
KCNAB2	SAGAS
KCNB1	SAGAS
KCNC1	SAGAS
KCNC2	SAGAS
KCNC3	SAGAS
KCND2	Both
KCNE2	SAGAS
KCNH2	SAGAS
KCNH5	Both
KCNJ10	Both
KCNJ11	SAGAS
KCNJ6	SAGAS
KCNMA1	SAGAS
KCNQ1	SAGAS
KCNQ2	Both
KCNQ3	Both
KCNT1	Both
KCNV2	Ran_2015
KCTD7	Ran_2015
KDM1A	SAGAS
KDM4B	SAGAS
KDM5C	SAGAS
KIF2A	SAGAS
KIF5A	SAGAS
KRIT1	SAGAS
L2HGDH	SAGAS
LETM1	SAGAS
LGI1	Both
LMNB1	SAGAS
LRP1	SAGAS
LRP12	SAGAS
MANBA	Ran_2015
MAOA	SAGAS
MAPK1	SAGAS
MAPK10	SAGAS
MAPK8IP1	SAGAS
MAPK8IP3	SAGAS
MAPT	SAGAS
MC2R	SAGAS
MECP2	Both
MEF2C	Ran_2015
MFSD8	SAGAS
MIR142	SAGAS
MIR146A	SAGAS
MMP27	Ran_2015
MMP3	SAGAS
MOCS2	SAGAS
MPDZ	SAGAS
MPZ	SAGAS
MRS2	Ran_2015
MSX2	SAGAS
MTMR11	Ran_2015
MTOR	SAGAS
MYH1	SAGAS
MYH6	SAGAS
MYH7	SAGAS
MYO3A	Ran_2015
MYO3B	SAGAS
MYO5A	Both
MYRF	SAGAS
N6AMT1	Ran_2015
NAPB	SAGAS
NAT8L	SAGAS
NBEA	Ran_2015
NCDN	SAGAS
NDUFS4	SAGAS
NECAP1	Ran_2015
NEDD4	SAGAS
NEDD4L	Both
NEFH	SAGAS
NEU1	SAGAS
NEUROD1	SAGAS
NEUROD2	SAGAS
NEXMIF	SAGAS
NF1	SAGAS
NFE2L2	SAGAS
NGLY1	Both
NHLRC1	Both
NID1	SAGAS
NIPA2	Both
NLGN1	SAGAS
NLGN2	SAGAS
NLGN3	SAGAS
NLRP3	SAGAS
NOL11	Ran_2015
NOS2	SAGAS
NOS3	SAGAS
NOTCH4	SAGAS
NPY	SAGAS
NR4A3	SAGAS
NRG1	SAGAS
NTRK2	SAGAS
NUP188	SAGAS
OPHN1	SAGAS
ORAI1	SAGAS
OTC	SAGAS
OTUD7A	SAGAS
OTX2	SAGAS
P2RX7	SAGAS
PAFAH1B1	SAGAS
PAH	SAGAS
PANX1	SAGAS
PCDH19	Both
PCNT	SAGAS
PCNX2	SAGAS
PDE10A	SAGAS
PDGFB	SAGAS
PDGFRA	SAGAS
PDYN	SAGAS
PGK1	SAGAS
PHF6	SAGAS
PIGA	Ran_2015
PIGO	Ran_2015
PIK3CA	SAGAS
PIK3R2	SAGAS
PLAA	SAGAS
PLCB1	SAGAS
PLG	SAGAS
PLP1	SAGAS
PMP22	SAGAS
PNPO	Both
POLG	Ran_2015
PPP1R3C	SAGAS
PPP2CA	SAGAS
PPT1	SAGAS
PRICKLE1	Both
PRICKLE2	Both
PRNP	SAGAS
PRRT2	Both
PSAP	SAGAS
PSEN1	Both
PSEN2	SAGAS
PTEN	Both
PTPN23	SAGAS
PUM1	SAGAS
PURA	SAGAS
RAB5C	Ran_2015
RAC1	SAGAS
RAC3	SAGAS
RAI1	SAGAS
RALGAPB	Ran_2015
RAPGEF2	SAGAS
RASIP1	Ran_2015
RB1	SAGAS
RBFOX1	Both
RBFOX3	Both
RELN	SAGAS
REST	SAGAS
RGS14	Ran_2015
RHEB	SAGAS
RORA	SAGAS
RYR2	Both
RYR3	SAGAS
SATB2	SAGAS
SCAMP5	SAGAS
SCARB2	Both
SCN1A	Both
SCN1B	Both
SCN2A	Both
SCN2B	SAGAS
SCN3A	Both
SCN5A	Both
SCN8A	Both
SCN9A	Both
SERPINI1	Both
SESN3	SAGAS
SEZ6	Both
SGCE	Both
SGK1	SAGAS
SHANK3	SAGAS
SHH	SAGAS
SHROOM4	SAGAS
SLC12A2	SAGAS
SLC12A5	SAGAS
SLC12A6	SAGAS
SLC13A5	SAGAS
SLC16A1	SAGAS
SLC17A5	SAGAS
SLC17A6	SAGAS
SLC17A8	SAGAS
SLC19A3	SAGAS
SLC1A1	SAGAS
SLC1A2	SAGAS
SLC1A3	SAGAS
SLC1A4	SAGAS
SLC25A12	Both
SLC25A22	Ran_2015
SLC25A46	SAGAS
SLC29A1	SAGAS
SLC2A1	Both
SLC30A3	SAGAS
SLC35A2	Ran_2015
SLC35A3	Ran_2015
SLC4A10	SAGAS
SLC4A3	SAGAS
SLC6A1	SAGAS
SLC6A11	SAGAS
SLC6A5	SAGAS
SLC6A8	Ran_2015
SLC6A9	SAGAS
SLC7A11	SAGAS
SLC8A1	SAGAS
SLC9A1	SAGAS
SLC9A6	Both
SLC9A9	SAGAS
SMARCB1	SAGAS
SNAP25	SAGAS
SNAP91	SAGAS
SNRPN	SAGAS
SOD2	SAGAS
SOX10	SAGAS
SOX2	SAGAS
SPG7	Ran_2015
SPTAN1	SAGAS
SRR	SAGAS
ST3GAL3	Ran_2015
ST3GAL5	Both
STX1B	Both
STXBP1	Both
SUMF1	SAGAS
SURF1	SAGAS
SV2A	SAGAS
SYN1	Both
SYN2	SAGAS
SYN3	SAGAS
SYNGAP1	Both
SYNJ1	SAGAS
SYP	SAGAS
SZT2	Both
TAAR2	Ran_2015
TAT	SAGAS
TBC1D24	Both
TBX19	SAGAS
TCF4	Ran_2015
TECTA	SAGAS
TGFB1	SAGAS
THAP1	Ran_2015
THRB	SAGAS
TK2	Ran_2015
TMEM25	SAGAS
TNF	SAGAS
TNFRSF1A	SAGAS
TNK2	Ran_2015
TP53	SAGAS
TPP1	SAGAS
TREM2	SAGAS
TREX1	SAGAS
TRIM2	SAGAS
TRIM8	Ran_2015
TRPM1	SAGAS
TRPM7	SAGAS
TSC1	SAGAS
TSC2	SAGAS
TTN	Ran_2015
TUBB3	SAGAS
TUBG1	SAGAS
UBE2A	SAGAS
UBE3A	Both
UBQLN1	SAGAS
UGT1A1	SAGAS
USP18	SAGAS
USP9X	SAGAS
VAMP2	SAGAS
VDR	SAGAS
VPS37A	Ran_2015
WDR45	Ran_2015
WDR62	Ran_2015
WNK1	Ran_2015
WWOX	Both
XPA	SAGAS
ZBTB18	SAGAS
ZBTB20	SAGAS
ZDHHC9	SAGAS
ZEB2	SAGAS
ZFHX3	SAGAS
ZMYND8	Ran_2015

## Sheet: Table S3
label	pval	fdr	geneset	overlap	hits
REACTOME_NEURONAL_SYSTEM	5.4e-74	8.6e-71	410	199	ABAT,ABCC8,ACHE,ACTN2,ADCY1,ADCY5,ADCY8,AKAP5,ALDH5A1,AP2M1,APBA2,ARHGEF9,BCHE,CACNA1A,CACNA1B,CACNA1E,CACNA2D2,CACNA2D3,CACNB4,CACNG2,CACNG4,CACNG8,CALM1,CAMK2A,CAMK2B,CAMK2G,CAMK4,CASK,CHAT,CHRNA2,CHRNA3,CHRNA4,CHRNA5,CHRNA7,CHRNB2,CHRNB3,CHRNB4,CPLX1,CREB1,DBNL,DLG1,DLG2,DLG3,DLG4,DNAJC5,EPB41L1,ERBB4,GABBR1,GABBR2,GABRA1,GABRA2,GABRA3,GABRA4,GABRA5,GABRA6,GABRB1,GABRB2,GABRB3,GABRG2,GABRG3,GA…
REACTOME_TRANSMISSION_ACROSS_CHEMICAL_SYNAPSES	7.8e-59	6.2e-56	269	142	ABAT,ACHE,ACTN2,ADCY1,ADCY5,ADCY8,AKAP5,ALDH5A1,AP2M1,ARHGEF9,BCHE,CACNA1A,CACNA1B,CACNA1E,CACNA2D2,CACNA2D3,CACNB4,CACNG2,CACNG4,CACNG8,CALM1,CAMK2A,CAMK2B,CAMK2G,CAMK4,CASK,CHAT,CHRNA2,CHRNA3,CHRNA4,CHRNA5,CHRNA7,CHRNB2,CHRNB3,CHRNB4,CPLX1,CREB1,DLG1,DLG2,DLG3,DLG4,DNAJC5,EPB41L1,ERBB4,GABBR1,GABBR2,GABRA1,GABRA2,GABRA3,GABRA4,GABRA5,GABRA6,GABRB1,GABRB2,GABRB3,GABRG2,GABRG3,GAD1,GAD2,GLRA1,GLR…
REACTOME_NEUROTRANSMITTER_RECEPTORS_AND_POSTSYNAPTIC_SIGNAL_TRANSMISSION	3.8e-42	2e-39	205	105	ACTN2,ADCY1,ADCY5,ADCY8,AKAP5,AP2M1,ARHGEF9,CACNG2,CACNG4,CACNG8,CALM1,CAMK2A,CAMK2B,CAMK2G,CAMK4,CASK,CHRNA2,CHRNA3,CHRNA4,CHRNA5,CHRNA7,CHRNB2,CHRNB3,CHRNB4,CREB1,DLG1,DLG2,DLG3,DLG4,EPB41L1,ERBB4,GABBR1,GABBR2,GABRA1,GABRA2,GABRA3,GABRA4,GABRA5,GABRA6,GABRB1,GABRB2,GABRB3,GABRG2,GABRG3,GLRA1,GLRA2,GLRA3,GLRB,GNB1,GNB5,GNG3,GNG7,GRIA1,GRIA2,GRIA3,GRIA4,GRIK1,GRIK2,GRIK4,GRIK5,GRIN1,GRIN2A,GRIN2…
REACTOME_SIGNALING_BY_RECEPTOR_TYROSINE_KINASES	2.7e-35	1.1e-32	504	167	ACTB,ACTG1,ADAM10,ADORA2A,AKT1,AKT2,AKT3,ANOS1,AP2M1,APOE,ARC,ASCL1,ATF2,ATP6AP1,ATP6V0A1,ATP6V0A2,ATP6V0C,ATP6V1A,ATP6V1B2,BAX,BDNF,BRAF,CALM1,CBL,CDC42,CDK5,CDK5R1,CDK5R2,CHD4,CLTC,COL11A1,COL1A1,COL1A2,COL2A1,COL3A1,COL4A1,COL4A2,COL4A4,COL5A2,COL6A2,COL6A3,COL6A5,CREB1,CRK,CTNNB1,CYFIP1,CYFIP2,DIAPH1,DLG4,DNM1,DNM3,DOCK7,EGF,EGFR,ELMO1,ELMO2,ERBB2,ERBB4,FGF1,FGF2,FGF22,FGF7,FGF8,FGFR1,FGFR2,F…
REACTOME_DISEASES_OF_METABOLISM	5.2e-31	1.7e-28	246	102	ACACA,ACY1,ADAMTS13,ADAMTS4,ADAMTSL2,AGRN,AHCY,ALDOB,ALG1,ALG11,ALG12,ALG13,ALG14,ALG2,ALG3,ALG6,ALG8,ALG9,ARSB,B4GAT1,BTD,CTSA,CUBN,CYP11A1,CYP26B1,CYP26C1,CYP27A1,CYP27B1,CYP2R1,CYP2U1,CYP7B1,DHDDS,DOLK,DPAGT1,DPM1,DPM2,DPM3,EPM2A,EXT2,G6PC,GBE1,GGT1,GLB1,GNE,GNS,GPC3,GPC4,GSS,GYS1,GYS2,HEXA,HEXB,HGSNAT,HLCS,HSPG2,IDH1,IDS,LARGE1,LMBRD1,MAN1B1,MAOA,MC2R,MCCC1,MCCC2,MGAT2,MMAA,MMACHC,MMADHC,MOGS…
REACTOME_NERVOUS_SYSTEM_DEVELOPMENT	3.4e-29	9.2e-27	580	171	ABL2,ACTB,ACTG1,ADAM10,ADGRV1,AGRN,AKAP5,ANK2,ANK3,AP2M1,CACNA1C,CACNA1D,CACNA1G,CACNA1H,CACNB4,CDC42,CDK5,CDK5R1,CFL1,CHL1,CLTC,CLTCL1,CNTN2,CNTN6,CNTNAP1,COL2A1,COL3A1,COL4A1,COL4A2,COL4A4,COL5A2,COL6A2,COL6A3,COL6A5,CREB1,CSNK2A1,CSNK2B,CUL2,CXCR4,DCX,DLG1,DLG3,DLG4,DNM1,DNM3,DSCAM,DSCAML1,EFNA3,EFNB2,EGFR,EIF4G1,EPHA4,EPHA5,EPHB1,EPHB2,ERBB2,FARP2,FGFR1,FYN,GDNF,GFRA2,GJB1,GRIN1,GRIN2B,GSK3B,…
REACTOME_L1CAM_INTERACTIONS	3.7e-28	7.8e-26	121	65	ACTB,ACTG1,ANK2,ANK3,AP2M1,CHL1,CLTC,CNTN2,CNTN6,CNTNAP1,CSNK2A1,CSNK2B,DCX,DLG1,DLG3,DLG4,DNM1,DNM3,EGFR,EPHB2,FGFR1,ITGAV,KCNQ2,KCNQ3,KIF4A,L1CAM,LAMA1,LAMB1,MAP2K1,MAP2K2,MAPK1,MAPK3,NFASC,NRP2,NUMB,PAK1,RAC1,RPS6KA1,RPS6KA3,RPS6KA4,RPS6KA5,SCN10A,SCN1A,SCN1B,SCN2A,SCN2B,SCN3A,SCN3B,SCN4A,SCN4B,SCN5A,SCN8A,SCN9A,SH3GL2,SPTAN1,SPTBN2,SPTBN4,TUBA1A,TUBA3E,TUBA8,TUBB1,TUBB2A,TUBB2B,TUBB3,TUBB4A
REACTOME_TRANSPORT_OF_SMALL_MOLECULES	3.9e-28	7.8e-26	728	197	ABCA2,ABCA4,ABCA5,ABCB1,ABCB9,ABCC1,ABCC2,ABCC3,ABCD1,ADCY1,ADCY5,ADCY8,ADD3,AFG3L2,ANKH,ANO10,ANO3,AP2M1,APOD,APOE,AQP2,AQP4,ASIC1,ATP10A,ATP13A2,ATP1A1,ATP1A2,ATP1A3,ATP2A2,ATP2B4,ATP6AP1,ATP6V0A1,ATP6V0A2,ATP6V0C,ATP6V1A,ATP6V1B2,ATP7A,ATP7B,ATP8A2,AVP,AVPR2,AZGP1,BEST2,CA1,CA2,CALM1,CAMK2A,CAMK2B,CAMK2G,CASQ2,CFTR,CLCN1,CLCN2,CLCN3,CLCN4,CLCN6,CLCN7,CLIC2,CLTC,CP,CUBN,EIF2S3,ERLIN2,FTL,FURIN,…
REACTOME_TRANSCRIPTIONAL_REGULATION_BY_MECP2	2e-27	3.5e-25	63	45	AGO2,AGO4,BDNF,CALM1,CAMK2A,CAMK2B,CAMK2G,CAMK4,CREB1,CRH,DLL1,FOXG1,GAD1,GAD2,GAMT,GRIA2,GRIN2A,GRIN2B,HDAC3,HTT,IRAK1,LBR,MECP2,MEF2C,MET,MIR132,NCOR2,NOTCH1,OPRK1,OPRM1,PPARG,PRKACA,PTEN,PTPN4,PVALB,RBFOX1,SGK1,SIN3A,SLC2A3,SOX2,SST,TBL1XR1,TNRC6A,TNRC6B,TRPC3
REACTOME_DEVELOPMENTAL_BIOLOGY	1.5e-23	2.4e-21	1143	258	ABL2,ACTB,ACTG1,ADAM10,ADAM22,ADAM23,ADGRV1,ADIPOQ,AGRN,AKAP5,AKT1,AKT2,AKT3,ANK2,ANK3,AP2M1,CACNA1C,CACNA1D,CACNA1G,CACNA1H,CACNB4,CACNG2,CACNG4,CACNG8,CD36,CDC42,CDH15,CDH2,CDH4,CDK19,CDK5,CDK5R1,CDK8,CFL1,CHL1,CLTC,CLTCL1,CNTN2,CNTN6,CNTNAP1,COL2A1,COL3A1,COL4A1,COL4A2,COL4A4,COL5A2,COL6A2,COL6A3,COL6A5,CREB1,CREBBP,CSNK2A1,CSNK2B,CTNNA2,CTNNB1,CUL2,CXCR4,DCX,DLG1,DLG3,DLG4,DNM1,DNM3,DSCAM,DSC…
REACTOME_MEMBRANE_TRAFFICKING	1.9e-23	2.7e-21	629	168	AAK1,ACTB,ACTG1,AGPAT3,AKT1,AKT2,AKT3,ALS2CL,AMPH,ANK2,ANK3,AP1S2,AP2M1,AP4B1,AP4E1,AP4M1,AP4S1,APP,ARCN1,ARF1,ARF4,ARF5,ARFGAP1,ARRB1,ARRB2,AVP,AVPR2,BICD2,BIN1,BLOC1S6,CALM1,CBL,CD59,CENPE,CFTR,CHMP2B,CLTC,CLTCL1,COG2,COG4,COG5,COG6,COG7,COG8,COL7A1,COPB1,COPB2,CUX1,DENND2B,DENND5A,DENND6B,DNAJC6,DNM1,DNM3,DYNC1H1,DYNC1I2,EGF,EGFR,EXOC2,EXOC7,EXOC8,FCHO1,FOLR1,FTL,GALNT2,GDI1,GJA1,GJB1,GJB2,GJC…
REACTOME_ACTIVATION_OF_NMDA_RECEPTORS_AND_POSTSYNAPTIC_EVENTS	8e-21	1.1e-18	94	49	ACTN2,ADCY1,ADCY8,CALM1,CAMK2A,CAMK2B,CAMK2G,CAMK4,CASK,CREB1,DLG1,DLG2,DLG3,DLG4,ERBB4,GRIA1,GRIA2,GRIA3,GRIA4,GRIN1,GRIN2A,GRIN2B,GRIN2D,HRAS,KRAS,MAPK1,MAPK3,MAPT,NBEA,NRAS,NRG1,PDPK1,PRKAB1,PRKACA,PRKACB,PRKAG2,PRKX,RAC1,RASGRF1,RPS6KA1,RPS6KA3,TUBA1A,TUBA3E,TUBA8,TUBB1,TUBB2A,TUBB2B,TUBB3,TUBB4A
REACTOME_VESICLE_MEDIATED_TRANSPORT	1.6e-20	2e-18	724	178	AAK1,ACTB,ACTG1,AGPAT3,AKT1,AKT2,AKT3,ALS2CL,AMPH,ANK2,ANK3,AP1S2,AP2M1,AP4B1,AP4E1,AP4M1,AP4S1,APOE,APP,ARCN1,ARF1,ARF4,ARF5,ARFGAP1,ARRB1,ARRB2,AVP,AVPR2,BICD2,BIN1,BLOC1S6,CALM1,CBL,CD36,CD59,CENPE,CFTR,CHMP2B,CLTC,CLTCL1,COG2,COG4,COG5,COG6,COG7,COG8,COL1A1,COL1A2,COL3A1,COL4A1,COL4A2,COL7A1,COPB1,COPB2,CUX1,DENND2B,DENND5A,DENND6B,DNAJC6,DNM1,DNM3,DYNC1H1,DYNC1I2,EGF,EGFR,EXOC2,EXOC7,EXOC8,F…
REACTOME_CARDIAC_CONDUCTION	6.4e-20	7.4e-18	127	57	AKAP9,ATP1A1,ATP1A2,ATP1A3,ATP2A2,ATP2B4,CACNA1C,CACNA2D2,CACNG4,CACNG8,CALM1,CAMK2A,CAMK2B,CAMK2G,CASQ2,CLIC2,FGF12,FGF13,FGF14,FXYD2,ITPR1,ITPR2,KCND1,KCND2,KCND3,KCNE1,KCNE2,KCNH2,KCNIP1,KCNJ11,KCNJ2,KCNJ4,KCNK2,KCNK4,KCNK9,KCNQ1,NOS1,NPR2,ORAI1,PRKACA,RYR1,RYR2,RYR3,SCN10A,SCN1A,SCN1B,SCN2A,SCN2B,SCN3A,SCN3B,SCN4A,SCN4B,SCN5A,SCN8A,SCN9A,SLC8A1,STIM1
REACTOME_METABOLISM_OF_VITAMINS_AND_COFACTORS	9.3e-20	9.9e-18	189	72	ABCC1,ACACA,AGRN,AKR1C4,AKT1,APOE,BTD,CALM1,COASY,COQ2,COQ3,COQ5,COQ6,COQ9,CUBN,CYB5R3,DHFR,FASN,GCH1,GPC3,GPC4,GPHN,HLCS,HSPG2,IDH1,LMBRD1,LRP1,LRP12,LRP2,MCCC1,MCCC2,MMAA,MMACHC,MMADHC,MOCS1,MOCS2,MTHFD1,MTHFD2L,MTHFR,MTHFS,MTR,MTRR,NADK2,NAXD,NAXE,NNMT,NOS3,NT5E,PANK2,PARP10,PC,PCCA,PCCB,PDSS2,PDXK,PNPO,PPCS,PTGS2,PTS,RBP4,SLC19A2,SLC19A3,SLC23A2,SLC25A19,SLC2A1,SLC2A3,SLC46A1,SLC52A3,SLC5A6,S…
REACTOME_POTASSIUM_CHANNELS	1.8e-19	1.8e-17	103	50	ABCC8,GABBR1,GABBR2,GNB1,GNB5,GNG3,GNG7,HCN1,HCN2,HCN4,KCNA1,KCNA2,KCNA3,KCNA4,KCNAB1,KCNAB2,KCNB1,KCNC1,KCNC2,KCNC3,KCND1,KCND2,KCND3,KCNH1,KCNH2,KCNH3,KCNH5,KCNH7,KCNJ1,KCNJ10,KCNJ11,KCNJ2,KCNJ3,KCNJ4,KCNJ5,KCNJ6,KCNJ9,KCNK2,KCNK4,KCNK9,KCNMA1,KCNMB3,KCNMB4,KCNN2,KCNN3,KCNQ1,KCNQ2,KCNQ3,KCNQ5,KCNV2
REACTOME_METABOLISM_OF_LIPIDS	2.1e-19	2e-17	741	178	ABCC1,ABCC3,ABCD1,ACACA,ACADM,ACADS,ACHE,ACOT4,ACOT7,ACOX1,ACSF3,AGPAT1,AGPAT3,AGPS,AGT,AKR1C4,ALDH3A2,AMACR,ARF1,ARNT2,ARSA,ARSB,ARSL,ARV1,ASAH1,B4GALNT1,BCHE,CD36,CDK19,CDK8,CDS2,CERS1,CERT1,CHAT,CHKB,CLOCK,CPNE6,CPT1A,CPT2,CRAT,CREBBP,CSNK1G2,CSNK2A1,CSNK2B,CTSA,CUBN,CYP11A1,CYP1A1,CYP27A1,CYP27B1,CYP2C9,CYP2D6,CYP2R1,CYP2U1,CYP7B1,DDHD2,DEGS1,DHCR24,DHCR7,EBP,ECHS1,ELOVL4,ETNK1,ETNK2,FA2H,FAA…
REACTOME_SIGNALING_BY_GPCR	3.3e-19	2.9e-17	698	170	ABHD12,ABHD6,ACKR3,ADCY1,ADCY5,ADCY8,ADGRE1,ADORA1,ADORA2A,ADORA2B,ADRA1B,ADRA2A,ADRA2B,AGT,AGTR2,AKT1,AKT2,AKT3,APP,ARHGEF15,ARHGEF9,ARRB1,ARRB2,AVP,AVPR1A,AVPR1B,AVPR2,BDKRB1,BDKRB2,C3,C5,CALM1,CAMK2A,CAMK2B,CAMK2G,CAMK4,CASR,CCR2,CCR5,CDC42,CDK5,CHRM1,CNR1,CNR2,CREB1,CRH,CRHR1,CXCR4,DAGLA,DGKD,DGKE,DGKZ,DRD1,DRD2,DRD3,DRD4,ECE1,EGFR,FGD1,FZD9,GABBR1,GABBR2,GAL,GALR1,GALR2,GHSR,GLP1R,GNA11,GNAQ…
REACTOME_POST_TRANSLATIONAL_PROTEIN_MODIFICATION	3.9e-19	3.3e-17	1435	291	AAAS,ACTB,ADAM10,ADAMTS13,ADAMTS4,ADAMTSL2,AGBL4,AHSG,ALG1,ALG10B,ALG11,ALG12,ALG13,ALG14,ALG2,ALG3,ALG6,ALG8,ALG9,ALPL,ANK2,ANK3,APC,APOE,APP,AR,ARCN1,ARF1,ARF4,ARF5,ARFGAP1,ARRB1,ARRB2,ARSA,ARSB,ARSL,ASXL1,ASXL2,ATXN3,ATXN7,B3GALNT2,B3GNT4,B4GAT1,BCL10,BIRC5,BMI1,BMP4,C3,CALM1,CCDC22,CD59,CDH2,CDKN2A,CFTR,CHD3,CHRDL1,CNTN4,CNTN5,COG2,COG4,COG5,COG6,COG7,COG8,COL7A1,COPB1,COPB2,CP,CREBBP,CTR9,CT…
REACTOME_ASPARAGINE_N_LINKED_GLYCOSYLATION	4.9e-19	4e-17	305	96	ALG1,ALG10B,ALG11,ALG12,ALG13,ALG14,ALG2,ALG3,ALG6,ALG8,ALG9,ANK2,ANK3,ARCN1,ARF1,ARF4,ARF5,ARFGAP1,CD59,COG2,COG4,COG5,COG6,COG7,COG8,COL7A1,COPB1,COPB2,CTSA,DHDDS,DOLK,DPAGT1,DPM1,DPM2,DPM3,DYNC1H1,DYNC1I2,FCSK,FOLR1,FUCA1,FUT8,GLB1,GMPPA,GMPPB,GNE,GOLGA2,GOSR2,GRIA1,LMAN2L,MAN1B1,MAN2A2,MARCHF6,MGAT2,MOGS,MPDU1,MPI,NANS,NAPB,NEU1,NGLY1,NSF,NUS1,PGM3,PMM2,RFT1,SEC24D,SEC31A,SLC17A5,SLC35A1,SLC3…
REACTOME_METABOLISM_OF_AMINO_ACIDS_AND_DERIVATIVES	1.3e-18	9.9e-17	374	109	AASS,ACAD8,ACADSB,ACMSD,AHCY,AIMP1,AIMP2,ALDH18A1,ALDH4A1,ALDH7A1,AMT,ARG1,ASL,ASNS,ASPA,ASS1,AUH,BCKDHA,BCKDHB,BCKDK,CBS,CKB,CKMT1B,CPS1,CTH,DAO,DBH,DBT,DDC,DHTKD1,DLD,ECHS1,EPRS1,ETHE1,GAMT,GCDH,GCSH,GLDC,GLS,GLUD1,GLUL,GOT2,GPT2,HDC,HIBCH,HPD,HSD17B10,IARS1,IDO1,IVD,KARS1,LARS1,LIAS,LIPT1,LIPT2,MCCC1,MCCC2,MPST,MRI1,MTR,MTRR,NAGS,NAT8L,NNMT,OCA2,ODC1,OGDH,OTC,PAH,PDHA1,PDHB,PDHX,PHGDH,PHYKPL,P…
REACTOME_HEMOSTASIS	6.9e-18	5e-16	678	163	ABHD12,ABHD6,ACTB,ACTN2,ADRA2A,ADRA2B,AHSG,AKT1,APP,ARRB1,ARRB2,ATP2A2,ATP2B4,CALM1,CD36,CD99L2,CDC42,CDK5,CENPE,CFL1,COL1A1,COL1A2,CRK,DAGLA,DGKD,DGKE,DGKZ,DOCK6,DOCK7,DOCK8,ECM1,EGF,F11,F9,FLNA,FYN,GATA3,GATA6,GNA11,GNAQ,GNAS,GNB1,GNB5,GNG3,GNG7,GP6,GRB14,GTPBP2,GUCY1A1,GYPA,GYPB,GYPC,HBB,HRAS,HRG,IGF2,ITGA4,ITGAV,ITPR1,ITPR2,JAM2,JAM3,JMJD1C,KCNMA1,KCNMB3,KCNMB4,KDM1A,KIF11,KIF13B,KIF1A,KIF1B,…
REACTOME_MUSCLE_CONTRACTION	1.3e-17	9e-16	195	70	ACTA2,ACTC1,ACTN2,AKAP9,ATP1A1,ATP1A2,ATP1A3,ATP2A2,ATP2B4,CACNA1C,CACNA2D2,CACNG4,CACNG8,CALM1,CAMK2A,CAMK2B,CAMK2G,CASQ2,CAV3,CLIC2,DMD,DYSF,FGF12,FGF13,FGF14,FXYD2,GUCY1A1,ITPR1,ITPR2,KCND1,KCND2,KCND3,KCNE1,KCNE2,KCNH2,KCNIP1,KCNJ11,KCNJ2,KCNJ4,KCNK2,KCNK4,KCNK9,KCNQ1,MYH3,MYH6,MYL10,NEB,NOS1,NPR2,ORAI1,PAK1,PRKACA,RYR1,RYR2,RYR3,SCN10A,SCN1A,SCN1B,SCN2A,SCN2B,SCN3A,SCN3B,SCN4A,SCN4B,SCN5A,SC…
REACTOME_TRNA_AMINOACYLATION	1.7e-17	1.1e-15	42	29	AARS1,AIMP1,AIMP2,CARS1,CARS2,DARS2,EARS2,EPRS1,FARS2,FARSA,FARSB,IARS1,IARS2,KARS1,LARS1,LARS2,NARS1,NARS2,PARS2,PPA2,QARS1,RARS1,RARS2,SARS1,SARS2,TARS2,VARS1,VARS2,WARS2
REACTOME_INTRACELLULAR_SIGNALING_BY_SECOND_MESSENGERS	2.9e-17	1.8e-15	307	93	ADCY1,ADCY5,ADCY8,AGO2,AGO4,AKT1,AKT2,AKT3,ATF2,ATN1,BAD,BMI1,CALM1,CAMK2A,CAMK2B,CAMK2G,CAMK4,CDKN1B,CHD3,CHD4,CREB1,CSNK2A1,CSNK2B,EED,EGF,EGFR,ERBB2,ERBB4,EZH2,FGF1,FGF2,FGF22,FGF7,FGF8,FGFR1,FGFR2,FGFR3,FYN,GATAD2B,GSK3A,GSK3B,HDAC3,INSR,IRAK1,ITPR1,ITPR2,JUN,KDM1A,MAPK1,MAPK3,MET,MTOR,MYD88,NBEA,NEDD4,NR4A1,NRG1,NRG2,NRG3,PDGFB,PDGFRA,PDPK1,PIK3AP1,PIK3CA,PIK3CB,PIK3CD,PIK3R2,PPARG,PPP2CA,PP…
REACTOME_DISEASES_OF_SIGNAL_TRANSDUCTION_BY_GROWTH_FACTOR_RECEPTORS_AND_SECOND_MESSENGERS	2.9e-17	1.8e-15	394	110	ACTB,ACTG1,ADAM10,AKAP9,AKT1,AKT2,AKT3,AMER1,APC,ARRB1,ARRB2,ATG7,BAD,BIN2,BRAF,CALM1,CAMK2A,CAMK2B,CAMK2G,CBL,CDK8,CDKN1B,CLCN6,CNKSR2,CREB1,CREBBP,CTNNB1,CUX1,DLL1,EGF,EGFR,ERBB2,ERBB4,ERLIN2,ETV6,FGF1,FGF2,FGF22,FGF7,FGF8,FGFR1,FGFR2,FGFR3,FYN,GSK3A,GSK3B,HDAC3,HDAC4,HDAC8,HHAT,HRAS,IHH,KDR,KRAS,MAP2K1,MAP2K2,MAPK1,MAPK3,MET,MTOR,MYC,MYO18A,NCOR2,NF1,NOTCH1,NR4A1,NRAS,NRG1,NRG2,NRG3,PDGFB,PDGF…
REACTOME_BIOSYNTHESIS_OF_THE_N_GLYCAN_PRECURSOR_DOLICHOL_LIPID_LINKED_OLIGOSACCHARIDE_LLO_AND_TRANSFER_TO_A_NASCENT_PROTEIN	6.3e-17	3.7e-15	78	40	ALG1,ALG10B,ALG11,ALG12,ALG13,ALG14,ALG2,ALG3,ALG6,ALG8,ALG9,CTSA,DHDDS,DOLK,DPAGT1,DPM1,DPM2,DPM3,FCSK,GLB1,GMPPA,GMPPB,GNE,MPDU1,MPI,NANS,NEU1,NUS1,PGM3,PMM2,RFT1,SLC17A5,SLC35A1,SLC35C1,SRD5A3,ST3GAL3,ST3GAL4,ST3GAL5,ST8SIA1,ST8SIA2
REACTOME_NCAM_SIGNALING_FOR_NEURITE_OUT_GROWTH	2e-16	1.1e-14	63	35	AGRN,CACNA1C,CACNA1D,CACNA1G,CACNA1H,CACNB4,CNTN2,COL2A1,COL3A1,COL4A1,COL4A2,COL4A4,COL5A2,COL6A2,COL6A3,COL6A5,CREB1,FGFR1,FYN,GDNF,GFRA2,HRAS,KRAS,MAPK1,MAPK3,NRAS,NRTN,PRNP,PTK2,RPS6KA5,SOS1,SPTAN1,SPTBN2,SPTBN4,ST8SIA2
REACTOME_SIGNALING_BY_NTRKS	2e-16	1.1e-14	134	54	ADORA2A,AP2M1,ARC,ASCL1,ATF2,BAX,BDNF,BRAF,CDK5,CDK5R1,CDK5R2,CHD4,CLTC,CREB1,CRK,DNM1,DNM3,FOS,FOSB,FURIN,FYN,GRIN2B,HRAS,ID2,KRAS,MAP2K1,MAP2K2,MAPK1,MAPK3,MEF2C,NGF,NRAS,NTRK2,PIK3CA,PIK3CB,PIK3R2,PPP2CA,PPP2R1A,PPP2R5D,PTPN11,PTPRO,RAC1,RALA,REST,RPS6KA1,RPS6KA3,RPS6KA5,SGK1,SH3GL2,SH3GL3,SOS1,SRF,STAT3,TCF12
REACTOME_CREB1_PHOSPHORYLATION_THROUGH_NMDA_RECEPTOR_MEDIATED_ACTIVATION_OF_RAS_SIGNALING	1.5e-15	8e-14	28	22	ACTN2,CALM1,CAMK2A,CAMK2B,CAMK2G,CREB1,DLG1,DLG2,DLG3,DLG4,GRIN1,GRIN2B,GRIN2D,HRAS,KRAS,MAPK1,MAPK3,NRAS,PDPK1,RASGRF1,RPS6KA1,RPS6KA3
REACTOME_SLC_TRANSPORTER_DISORDERS	1.6e-15	8.5e-14	99	44	AAAS,AVP,AVPR1A,AVPR1B,AVPR2,CP,GCK,HK1,NUP133,NUP160,NUP188,NUP214,NUP62,RANBP2,RHAG,SLC12A1,SLC12A3,SLC12A6,SLC16A1,SLC17A5,SLC17A8,SLC1A1,SLC1A3,SLC20A2,SLC22A5,SLC24A4,SLC24A5,SLC27A4,SLC2A1,SLC33A1,SLC35A1,SLC35A2,SLC35A3,SLC35C1,SLC36A2,SLC5A2,SLC6A19,SLC6A2,SLC6A20,SLC6A3,SLC6A5,SLC7A7,SLC9A6,SLC9A9
REACTOME_INTERACTION_BETWEEN_L1_AND_ANKYRINS	3e-15	1.5e-13	31	23	ACTB,ACTG1,ANK2,ANK3,KCNQ2,KCNQ3,L1CAM,NFASC,SCN10A,SCN1A,SCN1B,SCN2A,SCN2B,SCN3A,SCN3B,SCN4A,SCN4B,SCN5A,SCN8A,SCN9A,SPTAN1,SPTBN2,SPTBN4
REACTOME_PHASE_0_RAPID_DEPOLARISATION	9.4e-15	4.6e-13	32	23	CACNA1C,CACNA2D2,CACNG4,CACNG8,CALM1,CAMK2A,CAMK2B,CAMK2G,FGF12,FGF13,FGF14,SCN10A,SCN1A,SCN1B,SCN2A,SCN2B,SCN3A,SCN3B,SCN4A,SCN4B,SCN5A,SCN8A,SCN9A
REACTOME_DISEASES_ASSOCIATED_WITH_N_GLYCOSYLATION_OF_PROTEINS	3.8e-14	1.8e-12	17	16	ALG1,ALG11,ALG12,ALG13,ALG14,ALG2,ALG3,ALG6,ALG8,ALG9,DPAGT1,MAN1B1,MGAT2,MOGS,MPDU1,RFT1
REACTOME_METABOLISM_OF_WATER_SOLUBLE_VITAMINS_AND_COFACTORS	4e-14	1.8e-12	123	48	ABCC1,ACACA,BTD,COASY,CUBN,CYB5R3,DHFR,FASN,GPHN,HLCS,LMBRD1,MCCC1,MCCC2,MMAA,MMACHC,MMADHC,MOCS1,MOCS2,MTHFD1,MTHFD2L,MTHFR,MTHFS,MTR,MTRR,NADK2,NAXD,NAXE,NNMT,NT5E,PANK2,PARP10,PC,PCCA,PCCB,PDXK,PNPO,PPCS,PTGS2,SLC19A2,SLC19A3,SLC23A2,SLC25A19,SLC2A1,SLC2A3,SLC46A1,SLC52A3,SLC5A6,TPK1
REACTOME_MAPK_FAMILY_SIGNALING_CASCADES	5.6e-14	2.5e-12	327	90	ACTB,ACTG1,ACTN2,AGO2,AGO4,ARRB1,ARRB2,BRAF,CALM1,CAMK2A,CAMK2B,CAMK2G,CDC42,CNKSR2,CUL3,DLG1,DLG2,DLG3,DLG4,EGF,EGFR,ERBB2,ERBB4,FGF1,FGF2,FGF22,FGF7,FGF8,FGFR1,FGFR2,FGFR3,FYN,GDNF,GFRA2,GRIN1,GRIN2B,GRIN2D,HRAS,IL2,IL6,JUN,KRAS,MAP2K1,MAP2K2,MAPK1,MAPK3,MET,MMP2,MYC,NF1,NRAS,NRG1,NRG2,NRG3,NRTN,PAK1,PAK3,PDGFB,PDGFRA,PIK3CA,PIK3CB,PIK3R2,PPP1CB,PPP2CA,PPP2R1A,PPP2R5D,PRKACA,PRKACB,PSMB8,PSMD12…
REACTOME_THE_CITRIC_ACID_TCA_CYCLE_AND_RESPIRATORY_ELECTRON_TRANSPORT	6.8e-14	3e-12	178	60	ACAD9,ACO2,ATP5F1A,ATP5F1D,COX4I1,COX6B1,COX8A,CS,D2HGDH,DLD,ETFDH,FH,IDH2,IDH3A,L2HGDH,LRPPRC,MDH2,ME2,MPC1,NDUFA1,NDUFA11,NDUFA13,NDUFA2,NDUFA4,NDUFA6,NDUFA8,NDUFAF2,NDUFAF3,NDUFAF4,NDUFAF5,NDUFAF6,NDUFB11,NDUFB8,NDUFC2,NDUFS1,NDUFS3,NDUFS4,NDUFS6,NDUFS7,NDUFS8,NDUFV1,NDUFV2,NNT,NUBPL,OGDH,PDHA1,PDHB,PDHX,PDP1,SCO2,SDHA,SDHB,SDHD,SLC16A1,SLC16A3,SUCLA2,SUCLG1,SUCLG2,SURF1,TIMMDC1
REACTOME_DISEASES_OF_GLYCOSYLATION	1e-13	4.3e-12	143	52	ADAMTS13,ADAMTS4,ADAMTSL2,AGRN,ALG1,ALG11,ALG12,ALG13,ALG14,ALG2,ALG3,ALG6,ALG8,ALG9,B4GAT1,CTSA,DHDDS,DOLK,DPAGT1,DPM1,DPM2,DPM3,EXT2,GLB1,GNE,GPC3,GPC4,HEXA,HEXB,HSPG2,LARGE1,MAN1B1,MGAT2,MOGS,MPDU1,MPI,MUC7,NEU1,NOTCH1,NOTCH2,NOTCH3,NOTCH4,NUS1,PGM1,PMM2,POMGNT1,POMT1,POMT2,RFT1,SEMA5B,SRD5A3,ST3GAL3
REACTOME_SLC_MEDIATED_TRANSMEMBRANE_TRANSPORT	1.9e-13	7.6e-12	250	74	APOD,AVP,CALM1,CP,RHAG,SLC12A1,SLC12A2,SLC12A3,SLC12A4,SLC12A5,SLC12A6,SLC13A1,SLC13A5,SLC16A1,SLC16A2,SLC16A3,SLC17A5,SLC17A6,SLC17A8,SLC18A2,SLC1A1,SLC1A2,SLC1A3,SLC1A4,SLC20A2,SLC22A5,SLC24A4,SLC24A5,SLC25A10,SLC25A22,SLC25A4,SLC26A1,SLC26A11,SLC27A4,SLC28A1,SLC29A1,SLC2A1,SLC2A3,SLC30A3,SLC33A1,SLC35A1,SLC35A2,SLC35A3,SLC35C1,SLC36A2,SLC38A3,SLC39A8,SLC44A1,SLC4A10,SLC4A3,SLC4A5,SLC4A7,SLC5A1…
REACTOME_PLATELET_ACTIVATION_SIGNALING_AND_AGGREGATION	6.7e-13	2.7e-11	261	75	ABHD12,ABHD6,ACTN2,ADRA2A,ADRA2B,AHSG,AKT1,APP,ARRB1,ARRB2,CALM1,CD36,CDC42,CFL1,COL1A1,COL1A2,CRK,DAGLA,DGKD,DGKE,DGKZ,ECM1,EGF,FLNA,FYN,GNA11,GNAQ,GNB1,GNB5,GNG3,GNG7,GP6,GTPBP2,HRG,IGF2,ITPR1,ITPR2,LAMP2,LCP2,MAPK1,MAPK3,MMRN1,MPIG6B,P2RY12,PCDH7,PDGFB,PDPK1,PIK3CA,PIK3CB,PIK3CG,PIK3R2,PLCG2,PLG,PPIA,PRKCA,PRKCG,PROS1,PSAP,PTK2,PTPN11,RAC1,RAP1B,RHOG,SELENOP,SERPINA3,SOD1,SOS1,STXBP2,TGFB1,TRP…
REACTOME_G_ALPHA_I_SIGNALLING_EVENTS	7.6e-13	3e-11	314	85	ACKR3,ADCY1,ADCY5,ADCY8,ADORA1,ADRA2A,ADRA2B,AGT,AGTR2,APP,BDKRB1,BDKRB2,C3,C5,CALM1,CAMK2A,CAMK2B,CAMK2G,CAMK4,CASR,CCR2,CCR5,CDK5,CNR1,CNR2,CREB1,CXCR4,DRD3,DRD4,GABBR1,GABBR2,GAL,GALR1,GALR2,GNA11,GNAQ,GNAS,GNB1,GNB5,GNG3,GNG7,GPR37L1,GPSM2,GRM4,GRM7,GRM8,HTR1B,ITPR1,ITPR2,MAPK1,MCHR1,NBEA,NPY,NPY1R,NPY2R,NPY5R,OPRD1,OPRK1,OPRL1,OPRM1,P2RY12,PDYN,PLCB1,PLCB4,PNOC,POMC,PPP2CA,PPP2R1A,PPP2R5D,PP…
REACTOME_SIGNALING_BY_VEGF	8.5e-13	3.2e-11	106	42	ACTB,ACTG1,AKT1,AKT2,AKT3,CALM1,CDC42,CRK,CTNNB1,CYFIP1,CYFIP2,ELMO1,ELMO2,FLT4,FYN,HRAS,ITGAV,ITPR1,ITPR2,KDR,KRAS,MTOR,NCK1,NCK2,NOS3,NRAS,NRP2,PAK1,PAK3,PDPK1,PIK3CA,PIK3CB,PIK3R2,PRKACA,PRKACB,PRKCA,PTK2,PTK2B,RAC1,ROCK2,VEGFA,WASF1
REACTOME_TRAFFICKING_OF_AMPA_RECEPTORS	8.8e-13	3.3e-11	31	21	AKAP5,AP2M1,CACNG2,CACNG4,CACNG8,CAMK2A,CAMK2B,CAMK2G,DLG1,DLG4,EPB41L1,GRIA1,GRIA2,GRIA3,GRIA4,GRIP1,MYO6,NSF,PRKCA,PRKCG,TSPAN7
REACTOME_UNBLOCKING_OF_NMDA_RECEPTORS_GLUTAMATE_BINDING_AND_ACTIVATION	1.1e-12	4.1e-11	21	17	ACTN2,CALM1,CAMK2A,CAMK2B,CAMK2G,DLG1,DLG2,DLG3,DLG4,GRIA1,GRIA2,GRIA3,GRIA4,GRIN1,GRIN2A,GRIN2B,GRIN2D
REACTOME_SIGNALING_BY_INTERLEUKINS	1.7e-12	6e-11	463	111	AGER,AKT1,APP,ARF1,ATF2,BIRC5,CA1,CASP1,CBL,CCND1,CCR2,CCR5,CD36,CDC42,CFL1,COL1A2,CREB1,CRK,CRLF1,CSF1R,FBXW11,FGF2,FOS,FYN,GATA3,HCK,HMGB1,IFNG,IKBKB,IKBKG,IL10,IL13,IL18,IL1B,IL1R1,IL1RAPL1,IL1RN,IL2,IL27RA,IL6,IRAK1,JUN,LAMA5,LIFR,LMNB1,MAOA,MAP2K1,MAPK1,MAPK10,MAPK3,MEF2C,MMP2,MMP3,MMP9,MYC,MYD88,NDN,NOD2,NOS2,OPRD1,OPRM1,P4HB,PIK3CA,PIK3CB,PIK3CD,PIK3R2,PITPNA,POMC,PPIA,PPP2CA,PPP2R1A,PPP2R…
REACTOME_INTEGRATION_OF_ENERGY_METABOLISM	1.8e-12	6.2e-11	108	42	ABCC8,ACACA,ADCY1,ADCY5,ADCY8,ADIPOQ,ADRA2A,AGPAT1,AKAP5,CACNA1A,CACNA1C,CACNA1D,CACNA1E,CACNA2D2,CD36,FASN,GLP1R,GNA11,GNAQ,GNAS,GNB1,GNB5,GNG3,GNG7,ITPR1,ITPR2,KCNB1,KCNC2,KCNJ11,PLCB1,PPP2CA,PPP2R1A,PPP2R5D,PRKACA,PRKACB,PRKAG2,PRKCA,SLC2A1,SNAP25,STK11,STXBP1,VAMP2
REACTOME_NEUROTRANSMITTER_RELEASE_CYCLE	2.6e-12	8.8e-11	51	27	ABAT,ALDH5A1,CASK,CHAT,CPLX1,DNAJC5,GAD1,GAD2,GLS,MAOA,RIMS1,SLC18A2,SLC18A3,SLC1A1,SLC1A2,SLC1A3,SLC6A1,SLC6A11,SLC6A12,SNAP25,STXBP1,SYN1,SYN2,SYN3,SYT1,UNC13B,VAMP2
REACTOME_INNATE_IMMUNE_SYSTEM	3e-12	9.9e-11	1117	216	ACTB,ACTG1,ADA2,ADAM10,AGA,AGER,AGL,AHSG,APP,ARG1,ARSA,ARSB,ASAH1,ATF2,ATG7,ATOX1,ATP6AP2,ATP6V0A1,ATP6V0A2,ATP6V0C,ATP6V1A,ATP6V1B2,ATP7A,BCL10,BIN2,C1QA,C3,C5,CALM1,CANT1,CARD9,CASP1,CASP8,CCR2,CD36,CD46,CD59,CDC42,CDK13,CEP290,CFH,CFHR1,CFHR3,CFL1,CHRNB4,CNPY3,COPB1,CR2,CREB1,CREBBP,CRK,CSNK2B,CSTB,CTNNB1,CTSA,CTSD,CYB5R3,CYFIP1,CYFIP2,DBNL,DDX3X,DDX58,DEGS1,DIAPH1,DNAJC5,DNM1,DNM3,DPP7,DYNC1H…
REACTOME_RAS_ACTIVATION_UPON_CA2_INFLUX_THROUGH_NMDA_RECEPTOR	7.6e-12	2.5e-10	20	16	ACTN2,CALM1,CAMK2A,CAMK2B,CAMK2G,DLG1,DLG2,DLG3,DLG4,GRIN1,GRIN2B,GRIN2D,HRAS,KRAS,NRAS,RASGRF1
REACTOME_GABA_RECEPTOR_ACTIVATION	7.9e-12	2.5e-10	60	29	ADCY1,ADCY5,ADCY8,ARHGEF9,GABBR1,GABBR2,GABRA1,GABRA2,GABRA3,GABRA4,GABRA5,GABRA6,GABRB1,GABRB2,GABRB3,GABRG2,GABRG3,GNB1,GNB5,GNG3,GNG7,KCNJ10,KCNJ2,KCNJ3,KCNJ4,KCNJ5,KCNJ6,KCNJ9,NPTN
REACTOME_ION_CHANNEL_TRANSPORT	1.1e-11	3.5e-10	183	57	ANO10,ANO3,ASIC1,ATP10A,ATP13A2,ATP1A1,ATP1A2,ATP1A3,ATP2A2,ATP2B4,ATP6AP1,ATP6V0A1,ATP6V0A2,ATP6V0C,ATP6V1A,ATP6V1B2,ATP7A,ATP7B,ATP8A2,BEST2,CALM1,CAMK2A,CAMK2B,CAMK2G,CASQ2,CLCN1,CLCN2,CLCN3,CLCN4,CLCN6,CLCN7,CLIC2,FXYD2,MCOLN3,NALCN,NEDD4L,OSTM1,RYR1,RYR2,RYR3,SCNN1B,SCNN1D,SGK1,TCIRG1,TRPC3,TRPC5,TRPC6,TRPM1,TRPM2,TRPM3,TRPM6,TRPM7,TRPV1,TRPV5,TTYH1,UNC80,WNK1
REACTOME_SYNTHESIS_OF_GLYCOSYLPHOSPHATIDYLINOSITOL_GPI	1.2e-11	3.6e-10	18	15	DPM2,PIGA,PIGB,PIGC,PIGG,PIGH,PIGL,PIGM,PIGN,PIGO,PIGP,PIGQ,PIGV,PIGW,PIGY
REACTOME_PI3K_AKT_SIGNALING_IN_CANCER	1.3e-11	3.9e-10	105	40	AKT1,AKT2,AKT3,BAD,CDKN1B,CREB1,EGF,EGFR,ERBB2,ERBB4,FGF1,FGF2,FGF22,FGF7,FGF8,FGFR1,FGFR2,FGFR3,FYN,GSK3A,GSK3B,MET,MTOR,NR4A1,NRG1,NRG2,NRG3,PDGFB,PDGFRA,PDPK1,PIK3AP1,PIK3CA,PIK3CB,PIK3CD,PIK3R2,PTEN,PTPN11,RAC1,RHOG,TSC2
REACTOME_LONG_TERM_POTENTIATION	1.5e-11	4.5e-10	23	17	ACTN2,CALM1,CAMK2A,CAMK2B,CAMK2G,DLG1,DLG2,DLG3,DLG4,ERBB4,GRIA1,GRIA2,GRIN1,GRIN2A,GRIN2B,GRIN2D,NRG1
REACTOME_SIGNALING_BY_PDGF	1.9e-11	5.5e-10	58	28	COL2A1,COL3A1,COL4A1,COL4A2,COL4A4,COL5A2,COL6A2,COL6A3,COL6A5,CRK,FURIN,HRAS,KRAS,NCK1,NCK2,NRAS,PDGFB,PDGFRA,PIK3CA,PIK3CB,PIK3R2,PLAT,PLG,PTPN11,SOS1,SPP1,STAT1,STAT3
REACTOME_CYTOKINE_SIGNALING_IN_IMMUNE_SYSTEM	2.7e-11	7.7e-10	719	150	AAAS,ABL2,ADAR,AGER,AKT1,AKT2,AKT3,APP,ARF1,ATF2,BIRC5,CA1,CAMK2A,CAMK2B,CAMK2G,CASP1,CBL,CCND1,CCR2,CCR5,CD36,CD40LG,CDC42,CDKN1B,CFL1,COL1A2,CREB1,CRK,CRLF1,CSF1R,DDX58,EDAR,EIF2AK2,EIF4G1,FBXW11,FGF2,FLNA,FOS,FYN,GATA3,HCK,HLA-DQA1,HLA-DQB1,HMGB1,HRAS,IFNAR2,IFNG,IKBKB,IKBKG,IL10,IL13,IL18,IL1B,IL1R1,IL1RAPL1,IL1RN,IL2,IL27RA,IL6,IRAK1,IRF3,ISG15,JUN,KPNA7,KRAS,LAMA5,LIFR,LMNB1,MAOA,MAP2K1,MAP…
REACTOME_MITOCHONDRIAL_TRNA_AMINOACYLATION	2.8e-11	7.8e-10	21	16	CARS2,DARS2,EARS2,FARS2,IARS2,KARS1,LARS2,NARS2,PARS2,PPA2,QARS1,RARS2,SARS2,TARS2,VARS2,WARS2
REACTOME_ORGANELLE_BIOGENESIS_AND_MAINTENANCE	2.8e-11	7.8e-10	296	78	AHI1,AKAP9,ALMS1,ARF4,ARL13B,ATF2,ATP5F1A,ATP5F1D,B9D2,BBS4,BBS5,BBS7,C2CD3,CALM1,CAMK4,CC2D2A,CDK5RAP2,CENPJ,CEP152,CEP164,CEP290,CEP89,CREB1,CREBBP,CSNK1E,DYNC1H1,DYNC1I2,EXOC2,EXOC7,EXOC8,GLUD1,HCFC1,HDAC3,IDH2,IFT140,IFT172,KIF3C,MCHR1,MEF2C,MICOS13,MKS1,MTX2,NDE1,OFD1,PAFAH1B1,PCNT,PLK4,POLG2,PPARA,PPARGC1A,PPP2R1A,PRKAB1,PRKACA,PRKAG2,RAB11A,SIRT3,SIRT5,SMO,SOD2,TBL1XR1,TCTN3,TMEM67,TRIP11,…
REACTOME_REGULATION_OF_MECP2_EXPRESSION_AND_ACTIVITY	2.9e-11	7.9e-10	32	20	AGO2,AGO4,CALM1,CAMK2A,CAMK2B,CAMK2G,CAMK4,CREB1,FOXG1,HDAC3,HTT,LBR,MECP2,MIR132,NCOR2,PRKACA,SIN3A,TBL1XR1,TNRC6A,TNRC6B
REACTOME_NON_INTEGRIN_MEMBRANE_ECM_INTERACTIONS	3.2e-11	8.5e-10	59	28	AGRN,CASK,COL11A1,COL1A1,COL1A2,COL2A1,COL3A1,COL4A1,COL4A2,COL4A4,COL5A2,DMD,FGF2,HSPG2,ITGAV,ITGB4,LAMA1,LAMA2,LAMA5,LAMB1,LAMC3,NRXN1,PDGFB,PRKCA,TGFB1,TNC,TRAPPC4,TTR
REACTOME_PROTEIN_LOCALIZATION	4.2e-11	1.1e-09	164	52	ABCD1,ACO2,ACOT4,ACOX1,AGPS,ALDH3A2,AMACR,APP,ATAD1,ATP5F1A,BCS1L,COQ2,CRAT,CS,DAO,FXN,GET4,GFER,GNPAT,HMGCL,HSD17B4,HSPD1,IDH1,MLYCD,MPV17,MTX2,NDUFB8,NOS2,OTC,PEX1,PEX10,PEX12,PEX13,PEX14,PEX16,PEX19,PEX2,PEX26,PEX3,PEX5,PEX6,PEX7,PITRM1,PMPCA,PMPCB,PRNP,SLC25A12,SLC25A13,SLC25A4,TIMM50,USP9X,VAMP2
REACTOME_SIGNALING_BY_RHO_GTPASES_MIRO_GTPASES_AND_RHOBTB3	4.3e-11	1.1e-09	717	149	AAAS,ABL2,ACTB,ACTC1,ACTG1,ADD3,ALDH3A2,ANKLE2,AR,ARHGAP21,ARHGAP31,ARHGAP32,ARHGDIA,ARHGEF15,ARHGEF9,ARL13B,ATP6AP1,B9D2,BCAP31,BIRC5,BUB1B,CALM1,CCDC115,CCDC88A,CDC42,CDKN1B,CENPE,CFL1,CFTR,CHN1,CIT,CKB,CLTC,CTNNB1,CUL3,CYFIP1,CYFIP2,DBT,DIAPH1,DIAPH3,DLG4,DOCK6,DOCK7,DOCK8,DSG2,DST,DYNC1H1,DYNC1I2,ELMO2,FARP2,FGD1,FLNA,GJA1,H2BC5,HSPE1,HTR7,KCTD3,KDM1A,KIF2A,KIF5A,KIF5B,KNL1,LBR,LETM1,LIMK1,LM…
REACTOME_RNA_POLYMERASE_II_TRANSCRIPTION	4e-11	1.1e-09	1374	250	ACTL6B,AGO2,AGO4,AKT1,AKT2,AKT3,APOE,AR,ARID1A,ARID1B,ARID2,ATF2,ATM,ATR,ATXN3,AUTS2,BAX,BDNF,BID,BIRC5,BMI1,BRD2,BRPF1,CALM1,CAMK2A,CAMK2B,CAMK2G,CAMK4,CASP1,CCN2,CCND1,CCND2,CDC40,CDK13,CDK5,CDK5R1,CDK8,CDKN1B,CDKN2A,CENPJ,CHD3,CHD4,CLP1,CNOT1,CNOT3,COL1A1,COX4I1,COX6B1,COX8A,CRADD,CREB1,CREBBP,CRH,CSF1R,CSNK2A1,CSNK2B,CTLA4,CTNNB1,CTR9,DLL1,DLX5,DNA2,EED,EGFR,EHMT1,ELOA,ERBB2,EZH2,FOS,FOXG1,FO…
REACTOME_INFECTIOUS_DISEASE	6.3e-11	1.6e-09	924	181	AAAS,ACTB,ACTG1,ADCY1,ADCY5,ADCY8,ADORA2A,ADORA2B,AP1S2,AP2M1,APP,ARF1,ATP1A1,ATP1A2,ATP1A3,AVP,AVPR2,C3,CALM1,CASP1,CBL,CCR5,CDC42,CHD3,CHD4,CHMP2B,CLTC,CORO1A,CRBN,CREB1,CRH,CRHR1,CRK,CTNNB1,CXCR4,CYFIP1,CYFIP2,DRD1,DYNC1H1,DYNC1I2,EED,EGFR,EIF2AK2,ELMO1,ELMO2,ELOA,ENTPD1,EZH2,FCGR2A,FURIN,FUT8,FXYD2,FYN,GATAD2B,GGT1,GLP1R,GNAS,GNB1,GNB5,GNG3,GNG7,GSK3A,GSK3B,H2BC5,HCK,HDAC3,HRH2,HSPA1A,HTR4,HT…
REACTOME_VOLTAGE_GATED_POTASSIUM_CHANNELS	8.2e-11	2e-09	43	23	KCNA1,KCNA2,KCNA3,KCNA4,KCNAB1,KCNAB2,KCNB1,KCNC1,KCNC2,KCNC3,KCND1,KCND2,KCND3,KCNH1,KCNH2,KCNH3,KCNH5,KCNH7,KCNQ1,KCNQ2,KCNQ3,KCNQ5,KCNV2
REACTOME_TRANSPORT_OF_INORGANIC_CATIONS_ANIONS_AND_AMINO_ACIDS_OLIGOPEPTIDES	7.9e-11	2e-09	106	39	CALM1,SLC12A1,SLC12A2,SLC12A3,SLC12A4,SLC12A5,SLC12A6,SLC17A5,SLC17A6,SLC17A8,SLC1A1,SLC1A2,SLC1A3,SLC1A4,SLC20A2,SLC24A4,SLC24A5,SLC25A10,SLC25A22,SLC26A1,SLC26A11,SLC36A2,SLC38A3,SLC4A10,SLC4A3,SLC4A5,SLC4A7,SLC5A12,SLC6A12,SLC6A19,SLC6A20,SLC7A10,SLC7A11,SLC7A7,SLC7A8,SLC8A1,SLC9A1,SLC9A6,SLC9A9
REACTOME_CITRIC_ACID_CYCLE_TCA_CYCLE	9.1e-11	2.2e-09	22	16	ACO2,CS,DLD,FH,IDH2,IDH3A,MDH2,ME2,NNT,OGDH,SDHA,SDHB,SDHD,SUCLA2,SUCLG1,SUCLG2
REACTOME_SIGNALING_BY_ERBB4	1.2e-10	2.9e-09	58	27	APOE,DLG4,EGF,EGFR,ERBB4,GABRA1,GABRB1,GABRB2,GABRB3,GABRG2,GABRG3,GFAP,HRAS,KRAS,NEDD4,NRAS,NRG1,NRG2,NRG3,PGR,PIK3CA,PSEN1,PSEN2,S100B,SOS1,WWOX,YAP1
REACTOME_OPIOID_SIGNALLING	1.2e-10	2.9e-09	90	35	ADCY1,ADCY5,ADCY8,CALM1,CAMK2A,CAMK2B,CAMK2G,CAMK4,CDK5,CREB1,GNA11,GNAQ,GNB1,GNB5,GNG3,GNG7,ITPR1,ITPR2,MAPK1,NBEA,OPRM1,PDYN,PLCB1,PLCB4,POMC,PPP2CA,PPP2R1A,PPP2R5D,PPP3CA,PPP3R1,PRKACA,PRKACB,PRKCA,PRKCG,PRKX
REACTOME_REGULATION_OF_INSULIN_SECRETION	1.5e-10	3.4e-09	78	32	ABCC8,ADCY5,ADCY8,ADRA2A,AKAP5,CACNA1A,CACNA1C,CACNA1D,CACNA1E,CACNA2D2,CD36,GLP1R,GNA11,GNAQ,GNAS,GNB1,GNB5,GNG3,GNG7,ITPR1,ITPR2,KCNB1,KCNC2,KCNJ11,PLCB1,PRKACA,PRKACB,PRKCA,SLC2A1,SNAP25,STXBP1,VAMP2
REACTOME_DISORDERS_OF_TRANSMEMBRANE_TRANSPORTERS	2.4e-10	5.4e-09	176	53	AAAS,ABCC2,ABCC8,ABCD1,AVP,AVPR1A,AVPR1B,AVPR2,CFTR,CP,ERLIN2,GCK,HK1,KCNJ11,NUP133,NUP160,NUP188,NUP214,NUP62,PSMB8,PSMD12,RANBP2,RHAG,SLC12A1,SLC12A3,SLC12A6,SLC16A1,SLC17A5,SLC17A8,SLC1A1,SLC1A3,SLC20A2,SLC22A5,SLC24A4,SLC24A5,SLC27A4,SLC2A1,SLC33A1,SLC35A1,SLC35A2,SLC35A3,SLC35C1,SLC36A2,SLC5A2,SLC6A19,SLC6A2,SLC6A20,SLC6A3,SLC6A5,SLC7A7,SLC9A6,SLC9A9,VCP
REACTOME_NEUREXINS_AND_NEUROLIGINS	2.9e-10	6.5e-09	56	26	APBA2,CASK,DBNL,DLG2,DLG3,DLG4,EPB41L1,GRIN1,GRIN2A,GRIN2B,GRIN2D,GRM1,GRM5,HOMER1,NLGN1,NLGN2,NLGN3,NLGN4X,NRXN1,NRXN3,SHANK1,SHANK2,STXBP1,SYT1,SYT12,SYT2
REACTOME_DISEASES_ASSOCIATED_WITH_GLYCOSYLATION_PRECURSOR_BIOSYNTHESIS	3.2e-10	7.1e-09	18	14	CTSA,DHDDS,DOLK,DPM1,DPM2,DPM3,GLB1,GNE,MPI,NEU1,NUS1,PGM1,PMM2,SRD5A3
REACTOME_NEGATIVE_REGULATION_OF_THE_PI3K_AKT_NETWORK	7.1e-10	1.5e-08	113	39	AKT1,AKT2,AKT3,EGF,EGFR,ERBB2,ERBB4,FGF1,FGF2,FGF22,FGF7,FGF8,FGFR1,FGFR2,FGFR3,FYN,INSR,IRAK1,MAPK1,MAPK3,MET,MYD88,NRG1,NRG2,NRG3,PDGFB,PDGFRA,PIK3AP1,PIK3CA,PIK3CB,PIK3CD,PIK3R2,PPP2CA,PPP2R1A,PPP2R5D,PTEN,PTPN11,RAC1,RHOG
REACTOME_PROTEIN_PROTEIN_INTERACTIONS_AT_SYNAPSES	8.9e-10	1.9e-08	87	33	APBA2,CASK,DBNL,DLG1,DLG2,DLG3,DLG4,EPB41L1,GRIA1,GRIA3,GRIA4,GRIN1,GRIN2A,GRIN2B,GRIN2D,GRM1,GRM5,HOMER1,IL1RAPL1,LRRC4B,NLGN1,NLGN2,NLGN3,NLGN4X,NRXN1,NRXN3,SHANK1,SHANK2,SLITRK3,STXBP1,SYT1,SYT12,SYT2
REACTOME_TP53_REGULATES_METABOLIC_GENES	8.9e-10	1.9e-08	87	33	AGO2,AGO4,AKT1,AKT2,AKT3,COX4I1,COX6B1,COX8A,G6PD,GLS,LRPPRC,MTOR,NDUFA4,PRDX1,PRKAB1,PRKAG2,PTEN,RHEB,RRM2B,SCO2,SESN3,SURF1,TIGAR,TNRC6A,TNRC6B,TP53,TSC1,TSC2,TXN,TXNRD1,YWHAE,YWHAG,YWHAZ
REACTOME_GPCR_LIGAND_BINDING	9.9e-10	2.1e-08	463	103	ACKR3,ADGRE1,ADORA1,ADORA2A,ADORA2B,ADRA1B,ADRA2A,ADRA2B,AGT,AGTR2,APP,AVP,AVPR1A,AVPR1B,AVPR2,BDKRB1,BDKRB2,C3,C5,CASR,CCR2,CCR5,CHRM1,CNR1,CNR2,CRH,CRHR1,CXCR4,DRD1,DRD2,DRD3,DRD4,ECE1,FZD9,GABBR1,GABBR2,GAL,GALR1,GALR2,GHSR,GLP1R,GNAS,GNB1,GNB5,GNG3,GNG7,GPR37L1,GRM1,GRM4,GRM5,GRM7,GRM8,HCRT,HCRTR1,HRH1,HRH2,HTR1A,HTR1B,HTR2A,HTR2B,HTR2C,HTR4,HTR7,IHH,MC2R,MC4R,MCHR1,NPY,NPY1R,NPY2R,NPY5R,NTSR…
REACTOME_GABA_SYNTHESIS_RELEASE_REUPTAKE_AND_DEGRADATION	1.1e-09	2.2e-08	19	14	ABAT,ALDH5A1,CPLX1,DNAJC5,GAD1,GAD2,RIMS1,SLC6A1,SLC6A11,SLC6A12,SNAP25,STXBP1,SYT1,VAMP2
REACTOME_METABOLISM_OF_COFACTORS	1.1e-09	2.2e-08	19	14	AKT1,CALM1,COQ2,COQ3,COQ5,COQ6,COQ9,DHFR,GCH1,IDH1,NOS3,PDSS2,PTS,SPR
REACTOME_ASSEMBLY_AND_CELL_SURFACE_PRESENTATION_OF_NMDA_RECEPTORS	1.2e-09	2.3e-08	44	22	ACTN2,CAMK2A,CAMK2B,CAMK2G,CASK,DLG1,DLG2,DLG3,DLG4,GRIN1,GRIN2A,GRIN2B,GRIN2D,NBEA,TUBA1A,TUBA3E,TUBA8,TUBB1,TUBB2A,TUBB2B,TUBB3,TUBB4A
REACTOME_PYRUVATE_METABOLISM_AND_CITRIC_ACID_TCA_CYCLE	1.1e-09	2.3e-08	55	25	ACO2,CS,D2HGDH,DLD,FH,IDH2,IDH3A,L2HGDH,MDH2,ME2,MPC1,NNT,OGDH,PDHA1,PDHB,PDHX,PDP1,SDHA,SDHB,SDHD,SLC16A1,SLC16A3,SUCLA2,SUCLG1,SUCLG2
REACTOME_EXTRA_NUCLEAR_ESTROGEN_SIGNALING	1.1e-09	2.3e-08	75	30	AKT1,AKT2,AKT3,CALM1,CCND1,CDKN1B,CREB1,EGF,EGFR,FOS,GNB1,GNB5,GNG3,GNG7,HRAS,IGF1R,KRAS,MAPK1,MAPK3,MMP2,MMP3,MMP9,NOS3,NRAS,PDPK1,PIK3CA,PIK3R2,PTK2,SRF,XPO1
REACTOME_CHROMATIN_MODIFYING_ENZYMES	1.2e-09	2.4e-08	274	70	ACTB,ACTL6B,ARID1A,ARID1B,ARID2,ASH1L,ATF2,ATXN7,BRPF1,CCND1,CHD3,CHD4,CLOCK,CREBBP,DNMT3A,EED,EHMT1,ELP1,ELP2,ELP3,ELP4,EP400,EZH2,GATAD2B,H2BC5,HCFC1,HDAC3,HDAC8,KANSL1,KAT14,KAT5,KAT6A,KAT8,KDM1A,KDM2B,KDM3B,KDM4B,KDM5B,KDM5C,KDM6A,KDM6B,KMT2A,KMT2B,KMT2C,KMT2D,KMT2E,KMT5B,MSL2,MSL3,NCOR2,NSD1,NSD2,NSD3,PHF21A,PHF8,PRMT7,REST,RUVBL2,SETD1A,SETD1B,SETD2,SETDB1,SMARCA2,SMARCA4,SMARCB1,SMARCC2,SM…
REACTOME_DEFECTS_IN_VITAMIN_AND_COFACTOR_METABOLISM	1.5e-09	2.9e-08	22	15	ACACA,BTD,CUBN,HLCS,LMBRD1,MCCC1,MCCC2,MMAA,MMACHC,MMADHC,MTR,MTRR,PC,PCCA,PCCB
REACTOME_GLYOXYLATE_METABOLISM_AND_GLYCINE_DEGRADATION	1.6e-09	3e-08	31	18	ALDH4A1,AMT,BCKDHA,BCKDHB,DAO,DBT,DHTKD1,DLD,GCSH,GLDC,GOT2,LIAS,LIPT1,LIPT2,OGDH,PDHA1,PDHB,PDHX
REACTOME_G_ALPHA_Q_SIGNALLING_EVENTS	1.6e-09	3e-08	216	59	ABHD12,ABHD6,ADRA1B,AGT,APP,AVP,AVPR1A,AVPR1B,BDKRB1,BDKRB2,CASR,CHRM1,CREB1,DAGLA,DGKD,DGKE,DGKZ,EGFR,GHSR,GNA11,GNAQ,GNB1,GNB5,GNG3,GNG7,GRM1,GRM5,HCRT,HCRTR1,HRAS,HRH1,HTR2A,HTR2B,HTR2C,ITPR1,ITPR2,KRAS,MAPK1,MAPK3,MCHR1,MMP3,NRAS,NTSR2,OXTR,PIK3CA,PIK3R2,PLCB1,PLCB4,PRKCA,PROK2,PROKR2,PTGER1,RPS6KA1,RPS6KA3,SOS1,TAC1,TRIO,TRPC3,TRPC6
REACTOME_TRANSLOCATION_OF_SLC2A4_GLUT4_TO_THE_PLASMA_MEMBRANE	1.8e-09	3.3e-08	72	29	ACTB,ACTG1,AKT1,AKT2,CALM1,EXOC2,EXOC7,EXOC8,LNPEP,MYH9,MYO5A,PRKAB1,PRKAG2,RAB11A,RAC1,RALA,RALGAPB,TUBA1A,TUBA3E,TUBA8,TUBB1,TUBB2A,TUBB2B,TUBB3,TUBB4A,VAMP2,YWHAE,YWHAG,YWHAZ
REACTOME_METABOLISM_OF_CARBOHYDRATES	1.8e-09	3.3e-08	293	73	AAAS,AGL,AGRN,ALDOB,ARSB,B3GNT4,B4GAT1,CALM1,EPM2A,EXT2,FBP1,G6PC,G6PD,GBE1,GCK,GLB1,GLYCTK,GNS,GOT2,GPC3,GPC4,GYS1,GYS2,HAS3,HEXA,HEXB,HGSNAT,HK1,HK3,HS2ST1,HS6ST2,HSPG2,IDS,MANBA,MDH1,MDH2,NAGLU,NDST1,NHLRC1,NUP133,NUP160,NUP188,NUP214,NUP62,PC,PCK1,PFKM,PGK1,PGK2,PGM1,PGP,PHKG2,PPP1R3C,PPP2CA,PPP2R1A,PPP2R5D,PRKACA,PRKACB,PRPS1,RANBP2,RPIA,SGSH,SLC25A1,SLC25A10,SLC25A12,SLC25A13,SLC26A1,SLC2A1…
REACTOME_RESPIRATORY_ELECTRON_TRANSPORT	2.1e-09	3.9e-08	103	36	ACAD9,COX4I1,COX6B1,COX8A,ETFDH,LRPPRC,NDUFA1,NDUFA11,NDUFA13,NDUFA2,NDUFA4,NDUFA6,NDUFA8,NDUFAF2,NDUFAF3,NDUFAF4,NDUFAF5,NDUFAF6,NDUFB11,NDUFB8,NDUFC2,NDUFS1,NDUFS3,NDUFS4,NDUFS6,NDUFS7,NDUFS8,NDUFV1,NDUFV2,NUBPL,SCO2,SDHA,SDHB,SDHD,SURF1,TIMMDC1
REACTOME_RECYCLING_PATHWAY_OF_L1	2.4e-09	4.2e-08	49	23	ACTB,ACTG1,AP2M1,CLTC,DNM1,DNM3,KIF4A,L1CAM,MAPK1,NUMB,RPS6KA1,RPS6KA3,RPS6KA4,RPS6KA5,SH3GL2,TUBA1A,TUBA3E,TUBA8,TUBB1,TUBB2A,TUBB2B,TUBB3,TUBB4A
REACTOME_NCAM1_INTERACTIONS	2.8e-09	4.9e-08	42	21	AGRN,CACNA1C,CACNA1D,CACNA1G,CACNA1H,CACNB4,CNTN2,COL2A1,COL3A1,COL4A1,COL4A2,COL4A4,COL5A2,COL6A2,COL6A3,COL6A5,GDNF,GFRA2,NRTN,PRNP,ST8SIA2
REACTOME_COMPLEX_I_BIOGENESIS	2.8e-09	4.9e-08	57	25	ACAD9,NDUFA1,NDUFA11,NDUFA13,NDUFA2,NDUFA6,NDUFA8,NDUFAF2,NDUFAF3,NDUFAF4,NDUFAF5,NDUFAF6,NDUFB11,NDUFB8,NDUFC2,NDUFS1,NDUFS3,NDUFS4,NDUFS6,NDUFS7,NDUFS8,NDUFV1,NDUFV2,NUBPL,TIMMDC1
REACTOME_SIGNALING_BY_MET	4.9e-09	8.5e-08	79	30	CBL,COL11A1,COL1A1,COL1A2,COL2A1,COL3A1,COL5A2,CRK,DOCK7,HRAS,KRAS,LAMA1,LAMA2,LAMA5,LAMB1,LAMC3,MET,NRAS,PIK3CA,PTK2,PTPN11,RAC1,RAP1B,SH3GL1,SH3GL2,SH3GL3,SOS1,STAM,STAT3,USP8
REACTOME_STIMULI_SENSING_CHANNELS	5.2e-09	8.8e-08	106	36	ANO10,ANO3,ASIC1,BEST2,CALM1,CASQ2,CLCN1,CLCN2,CLCN3,CLCN4,CLCN6,CLCN7,CLIC2,MCOLN3,NALCN,NEDD4L,OSTM1,RYR1,RYR2,RYR3,SCNN1B,SCNN1D,SGK1,TRPC3,TRPC5,TRPC6,TRPM1,TRPM2,TRPM3,TRPM6,TRPM7,TRPV1,TRPV5,TTYH1,UNC80,WNK1
REACTOME_COPI_MEDIATED_ANTEROGRADE_TRANSPORT	6.2e-09	1e-07	102	35	ANK2,ANK3,ARCN1,ARF1,ARF4,ARF5,ARFGAP1,CD59,COG2,COG4,COG5,COG6,COG7,COG8,COPB1,COPB2,DYNC1H1,DYNC1I2,FOLR1,GOLGA2,GOSR2,NAPB,NSF,SPTAN1,SPTBN2,SPTBN4,TMED7,TUBA1A,TUBA3E,TUBA8,TUBB1,TUBB2A,TUBB2B,TUBB3,TUBB4A
REACTOME_CLATHRIN_MEDIATED_ENDOCYTOSIS	5.9e-09	1e-07	145	44	AAK1,ACTB,ACTG1,AMPH,AP2M1,ARFGAP1,ARRB1,ARRB2,AVP,AVPR2,BIN1,CBL,CFTR,CLTC,CLTCL1,DNAJC6,DNM1,DNM3,EGF,EGFR,FCHO1,HIP1,LRP2,NECAP1,OCRL,PACSIN1,PACSIN2,RAB5C,SCARB2,SH3GL1,SH3GL2,SH3GL3,SLC18A3,SNAP91,STAM,SYNJ1,SYNJ2,SYT1,SYT2,TFRC,TOR1A,UBQLN1,VAMP2,VAMP7
REACTOME_MECP2_REGULATES_NEURONAL_RECEPTORS_AND_CHANNELS	6.5e-09	1.1e-07	18	13	CREB1,GRIA2,GRIN2A,GRIN2B,MECP2,MET,NOTCH1,OPRK1,OPRM1,PTPN4,SIN3A,SLC2A3,TRPC3
REACTOME_SYNTHESIS_OF_SUBSTRATES_IN_N_GLYCAN_BIOSYTHESIS	6.6e-09	1.1e-07	63	26	CTSA,DHDDS,DOLK,DPM1,DPM2,DPM3,FCSK,GLB1,GMPPA,GMPPB,GNE,MPI,NANS,NEU1,NUS1,PGM3,PMM2,SLC17A5,SLC35A1,SLC35C1,SRD5A3,ST3GAL3,ST3GAL4,ST3GAL5,ST8SIA1,ST8SIA2
REACTOME_BRANCHED_CHAIN_AMINO_ACID_CATABOLISM	8.5e-09	1.3e-07	21	14	ACAD8,ACADSB,AUH,BCKDHA,BCKDHB,BCKDK,DBT,DLD,ECHS1,HIBCH,HSD17B10,IVD,MCCC1,MCCC2
REACTOME_NEGATIVE_REGULATION_OF_NMDA_RECEPTOR_MEDIATED_NEURONAL_TRANSMISSION	8.5e-09	1.3e-07	21	14	ACTN2,CALM1,CAMK2A,CAMK2B,CAMK2G,CAMK4,DLG1,DLG2,DLG3,DLG4,GRIN1,GRIN2A,GRIN2B,GRIN2D
REACTOME_SIGNALING_BY_NUCLEAR_RECEPTORS	8e-09	1.3e-07	297	72	AGO2,AGO4,AKT1,AKT2,AKT3,APOD,APOE,ATF2,CALM1,CCND1,CDKN1B,CHD1,CPT1A,CREB1,CREBBP,CTSD,CYP26B1,CYP26C1,DHRS9,DLD,EGF,EGFR,ERBB4,FASN,FOS,FOSB,GATA3,GNB1,GNB5,GNG3,GNG7,H2BC5,HDAC3,HRAS,IGF1R,JUN,KAT5,KDM1A,KDM4B,KRAS,MAPK1,MAPK3,MMP2,MMP3,MMP9,MYC,NCOR2,NOS3,NR1H2,NRAS,PCK1,PDHA1,PDHB,PDHX,PDPK1,PGR,PIK3CA,PIK3R2,POLR2A,PTGES3,PTK2,SMC1A,SRF,STAG1,STAG2,TBL1XR1,TBP,TNRC6A,TNRC6B,USF1,USF2,XPO1
REACTOME_CYTOSOLIC_TRNA_AMINOACYLATION	9.1e-09	1.4e-07	24	15	AARS1,AIMP1,AIMP2,CARS1,EPRS1,FARSA,FARSB,IARS1,KARS1,LARS1,NARS1,QARS1,RARS1,SARS1,VARS1
REACTOME_NUCLEAR_EVENTS_KINASE_AND_TRANSCRIPTION_FACTOR_ACTIVATION	1.5e-08	2.4e-07	61	25	ARC,ASCL1,ATF2,CDK5,CDK5R1,CDK5R2,CHD4,CREB1,FOS,FOSB,ID2,MAPK1,MAPK3,MEF2C,PPP2CA,PPP2R1A,PPP2R5D,REST,RPS6KA1,RPS6KA3,RPS6KA5,SGK1,SH3GL3,SRF,TCF12
REACTOME_SIGNALING_BY_INSULIN_RECEPTOR	1.6e-08	2.4e-07	78	29	AKT2,ATP6AP1,ATP6V0A1,ATP6V0A2,ATP6V0C,ATP6V1A,ATP6V1B2,FGF1,FGF2,FGF22,FGF7,FGF8,FGFR1,FGFR2,FGFR3,HRAS,INSR,KRAS,MAPK1,MAPK3,NRAS,PDPK1,PIK3CA,PIK3CB,PIK3R2,PIK3R4,PTPN11,SOS1,TCIRG1
REACTOME_ER_TO_GOLGI_ANTEROGRADE_TRANSPORT	1.8e-08	2.7e-07	155	45	ANK2,ANK3,ARCN1,ARF1,ARF4,ARF5,ARFGAP1,CD59,COG2,COG4,COG5,COG6,COG7,COG8,COL7A1,COPB1,COPB2,DYNC1H1,DYNC1I2,FOLR1,GOLGA2,GOSR2,GRIA1,LMAN2L,NAPB,NSF,SEC24D,SEC31A,SPTAN1,SPTBN2,SPTBN4,TBC1D20,TMED7,TRAPPC2L,TRAPPC4,TRAPPC6B,TRAPPC9,TUBA1A,TUBA3E,TUBA8,TUBB1,TUBB2A,TUBB2B,TUBB3,TUBB4A
REACTOME_TRANSPORT_TO_THE_GOLGI_AND_SUBSEQUENT_MODIFICATION	1.7e-08	2.7e-07	186	51	ANK2,ANK3,ARCN1,ARF1,ARF4,ARF5,ARFGAP1,CD59,COG2,COG4,COG5,COG6,COG7,COG8,COL7A1,COPB1,COPB2,DYNC1H1,DYNC1I2,FOLR1,FUCA1,FUT8,GOLGA2,GOSR2,GRIA1,LMAN2L,MAN2A2,MGAT2,NAPB,NSF,SEC24D,SEC31A,SPTAN1,SPTBN2,SPTBN4,ST3GAL4,ST8SIA2,TBC1D20,TMED7,TRAPPC2L,TRAPPC4,TRAPPC6B,TRAPPC9,TUBA1A,TUBA3E,TUBA8,TUBB1,TUBB2A,TUBB2B,TUBB3,TUBB4A
REACTOME_CILIUM_ASSEMBLY	1.8e-08	2.7e-07	202	54	AHI1,AKAP9,ALMS1,ARF4,ARL13B,B9D2,BBS4,BBS5,BBS7,C2CD3,CC2D2A,CDK5RAP2,CENPJ,CEP152,CEP164,CEP290,CEP89,CSNK1E,DYNC1H1,DYNC1I2,EXOC2,EXOC7,EXOC8,IFT140,IFT172,KIF3C,MCHR1,MKS1,NDE1,OFD1,PAFAH1B1,PCNT,PLK4,PPP2R1A,PRKACA,RAB11A,SMO,TCTN3,TMEM67,TRIP11,TTC21B,TUBA1A,TUBA3E,TUBA8,TUBB,TUBB1,TUBB2A,TUBB2B,TUBB3,TUBB4A,TUBG1,WDR19,YWHAE,YWHAG
REACTOME_EPH_EPHRIN_SIGNALING	1.9e-08	2.8e-07	92	32	ACTB,ACTG1,ADAM10,AP2M1,CDC42,CFL1,CLTC,CLTCL1,DNM1,EFNA3,EFNB2,EPHA4,EPHA5,EPHB1,EPHB2,FYN,GRIN1,GRIN2B,HRAS,LIMK1,MMP2,MMP9,MYH14,MYH9,NCK2,PAK1,PAK3,PSEN1,PSEN2,PTK2,RAC1,ROCK2
REACTOME_GLUCOSE_METABOLISM	1.9e-08	2.8e-07	92	32	AAAS,ALDOB,FBP1,G6PC,GCK,GOT2,HK1,HK3,MDH1,MDH2,NUP133,NUP160,NUP188,NUP214,NUP62,PC,PCK1,PFKM,PGK1,PGK2,PGP,PPP2CA,PPP2R1A,PPP2R5D,PRKACA,PRKACB,RANBP2,SLC25A1,SLC25A10,SLC25A12,SLC25A13,SLC37A4
REACTOME_INTRA_GOLGI_AND_RETROGRADE_GOLGI_TO_ER_TRAFFIC	2.1e-08	3.1e-07	203	54	AGPAT3,ARCN1,ARF1,ARF4,ARF5,ARFGAP1,BICD2,CENPE,COG2,COG4,COG5,COG6,COG7,COG8,COPB1,COPB2,CUX1,DYNC1H1,DYNC1I2,GALNT2,GOSR2,KIF11,KIF13B,KIF1A,KIF1B,KIF2A,KIF3C,KIF4A,KIF5A,KIF5B,KIF6,MAN2A2,NAPB,NBAS,NSF,PAFAH1B1,PLA2G6,RAB18,RAB3GAP1,RAB3GAP2,SNAP29,TMED7,TRIP11,TUBA1A,TUBA3E,TUBA8,TUBB1,TUBB2A,TUBB2B,TUBB3,TUBB4A,VPS51,VPS52,VPS53
REACTOME_ION_HOMEOSTASIS	2.4e-08	3.5e-07	54	23	ATP1A1,ATP1A2,ATP1A3,ATP2A2,ATP2B4,CALM1,CAMK2A,CAMK2B,CAMK2G,CASQ2,CLIC2,FXYD2,ITPR1,ITPR2,KCNJ11,NOS1,ORAI1,PRKACA,RYR1,RYR2,RYR3,SLC8A1,STIM1
REACTOME_CLASS_A_1_RHODOPSIN_LIKE_RECEPTORS	3.8e-08	5.4e-07	331	76	ACKR3,ADORA1,ADORA2A,ADORA2B,ADRA1B,ADRA2A,ADRA2B,AGT,AGTR2,APP,AVP,AVPR1A,AVPR1B,AVPR2,BDKRB1,BDKRB2,C3,C5,CCR2,CCR5,CHRM1,CNR1,CNR2,CXCR4,DRD1,DRD2,DRD3,DRD4,ECE1,GAL,GALR1,GALR2,GHSR,GPR37L1,HCRT,HCRTR1,HRH1,HRH2,HTR1A,HTR1B,HTR2A,HTR2B,HTR2C,HTR4,HTR7,MC2R,MC4R,MCHR1,NPY,NPY1R,NPY2R,NPY5R,NTSR2,OPRD1,OPRK1,OPRL1,OPRM1,OXTR,P2RY12,PDYN,PLPPR4,PNOC,POMC,PROK2,PROKR2,PSAP,PTGER1,RXFP1,S1PR2,SST,…
REACTOME_SIGNALING_BY_PDGFRA_TRANSMEMBRANE_JUXTAMEMBRANE_AND_KINASE_DOMAIN_MUTANTS	4e-08	5.6e-07	12	10	HRAS,KRAS,NRAS,PDGFRA,PIK3CA,PIK3CB,PIK3R2,SOS1,STAT1,STAT3
REACTOME_SIGNALING_BY_PDGFR_IN_DISEASE	4.7e-08	6.5e-07	20	13	BIN2,ETV6,HRAS,KDR,KRAS,NRAS,PDGFRA,PIK3CA,PIK3CB,PIK3R2,SOS1,STAT1,STAT3
REACTOME_PLATELET_HOMEOSTASIS	4.8e-08	6.6e-07	86	30	ATP2A2,ATP2B4,CALM1,GNAS,GNB1,GNB5,GNG3,GNG7,GUCY1A1,ITPR1,ITPR2,KCNMA1,KCNMB3,KCNMB4,NOS1,NOS2,NOS3,ORAI1,P2RX6,P2RX7,PDE10A,PDE2A,PPP2CA,PPP2R1A,PPP2R5D,PTPN11,SLC8A1,STIM1,TRPC3,TRPC6
REACTOME_GOLGI_TO_ER_RETROGRADE_TRANSPORT	4.8e-08	6.6e-07	134	40	AGPAT3,ARCN1,ARF1,ARF4,ARF5,ARFGAP1,BICD2,CENPE,COPB1,COPB2,DYNC1H1,DYNC1I2,GALNT2,KIF11,KIF13B,KIF1A,KIF1B,KIF2A,KIF3C,KIF4A,KIF5A,KIF5B,KIF6,NAPB,NBAS,NSF,PAFAH1B1,PLA2G6,RAB18,RAB3GAP1,RAB3GAP2,TMED7,TUBA1A,TUBA3E,TUBA8,TUBB1,TUBB2A,TUBB2B,TUBB3,TUBB4A
REACTOME_DEFECTS_IN_BIOTIN_BTN_METABOLISM	5.1e-08	7e-07	8	8	ACACA,BTD,HLCS,MCCC1,MCCC2,PC,PCCA,PCCB
REACTOME_SIGNALING_BY_BRAF_AND_RAF_FUSIONS	6.9e-08	9.4e-07	65	25	ACTB,ACTG1,AKAP9,ARRB1,ARRB2,ATG7,BRAF,CALM1,CAMK2A,CAMK2B,CAMK2G,CLCN6,CNKSR2,HRAS,KRAS,MAP2K1,MAP2K2,MAPK1,MAPK3,NRAS,QKI,RAP1B,TRAK1,VWF,ZC3HAV1
REACTOME_INTERLEUKIN_4_AND_INTERLEUKIN_13_SIGNALING	7.2e-08	9.6e-07	111	35	AKT1,BIRC5,CCND1,CD36,COL1A2,FGF2,FOS,GATA3,IL10,IL13,IL18,IL1B,IL6,LAMA5,MAOA,MMP2,MMP3,MMP9,MYC,NDN,NOS2,OPRD1,OPRM1,POMC,PTGS2,RORA,SOX2,STAT1,STAT3,TGFB1,TNF,TNFRSF1B,TP53,TYK2,VEGFA
REACTOME_ESR_MEDIATED_SIGNALING	7.2e-08	9.7e-07	221	56	AGO2,AGO4,AKT1,AKT2,AKT3,ATF2,CALM1,CCND1,CDKN1B,CHD1,CREB1,CREBBP,CTSD,EGF,EGFR,ERBB4,FOS,FOSB,GATA3,GNB1,GNB5,GNG3,GNG7,H2BC5,HRAS,IGF1R,JUN,KAT5,KDM1A,KDM4B,KRAS,MAPK1,MAPK3,MMP2,MMP3,MMP9,MYC,NOS3,NRAS,PDPK1,PGR,PIK3CA,PIK3R2,POLR2A,PTGES3,PTK2,SMC1A,SRF,STAG1,STAG2,TBP,TNRC6A,TNRC6B,USF1,USF2,XPO1
REACTOME_ANCHORING_OF_THE_BASAL_BODY_TO_THE_PLASMA_MEMBRANE	7.9e-08	1e-06	97	32	AHI1,AKAP9,ALMS1,B9D2,C2CD3,CC2D2A,CDK5RAP2,CENPJ,CEP152,CEP164,CEP290,CEP89,CSNK1E,DYNC1H1,DYNC1I2,MKS1,NDE1,OFD1,PAFAH1B1,PCNT,PLK4,PPP2R1A,PRKACA,RAB11A,TCTN3,TMEM67,TUBA1A,TUBB,TUBB4A,TUBG1,YWHAE,YWHAG
REACTOME_DISEASES_OF_CARBOHYDRATE_METABOLISM	9.1e-08	1.2e-06	34	17	ALDOB,ARSB,EPM2A,G6PC,GBE1,GLB1,GNS,GYS1,GYS2,HGSNAT,IDS,NAGLU,NHLRC1,PPP1R3C,RPIA,SGSH,SLC37A4
REACTOME_RESPIRATORY_ELECTRON_TRANSPORT_ATP_SYNTHESIS_BY_CHEMIOSMOTIC_COUPLING_AND_HEAT_PRODUCTION_BY_UNCOUPLING_PROTEINS	9.5e-08	1.2e-06	127	38	ACAD9,ATP5F1A,ATP5F1D,COX4I1,COX6B1,COX8A,ETFDH,LRPPRC,NDUFA1,NDUFA11,NDUFA13,NDUFA2,NDUFA4,NDUFA6,NDUFA8,NDUFAF2,NDUFAF3,NDUFAF4,NDUFAF5,NDUFAF6,NDUFB11,NDUFB8,NDUFC2,NDUFS1,NDUFS3,NDUFS4,NDUFS6,NDUFS7,NDUFS8,NDUFV1,NDUFV2,NUBPL,SCO2,SDHA,SDHB,SDHD,SURF1,TIMMDC1
REACTOME_GASTRIN_CREB_SIGNALLING_PATHWAY_VIA_PKC_AND_MAPK	1e-07	1.3e-06	18	12	CREB1,EGFR,HRAS,KRAS,MAPK1,MAPK3,MMP3,NRAS,PRKCA,RPS6KA1,RPS6KA3,SOS1
REACTOME_ESTROGEN_DEPENDENT_NUCLEAR_EVENTS_DOWNSTREAM_OF_ESR_MEMBRANE_SIGNALING	1e-07	1.3e-06	24	14	AKT1,AKT2,AKT3,CCND1,CDKN1B,CREB1,EGF,EGFR,FOS,MAPK1,MAPK3,PTK2,SRF,XPO1
REACTOME_FOXO_MEDIATED_TRANSCRIPTION	9.8e-08	1.3e-06	66	25	AKT1,AKT2,AKT3,ATXN3,CDKN1B,CREBBP,FOXG1,G6PC,GCK,MSTN,NPY,NR3C1,PCK1,POMC,PPARGC1A,SIN3A,SIRT1,SIRT3,SMAD2,SMAD4,SOD2,STK11,TXN,YWHAG,YWHAZ
REACTOME_TRANSCRIPTIONAL_REGULATION_BY_TP53	1.1e-07	1.4e-06	363	80	AGO2,AGO4,AKT1,AKT2,AKT3,ATF2,ATM,ATR,BAX,BID,BIRC5,BRPF1,CASP1,CDK13,CDK5,CDK5R1,CDKN1B,CDKN2A,CENPJ,CHD3,CHD4,CNOT1,CNOT3,COX4I1,COX6B1,COX8A,CRADD,CREBBP,CSNK2A1,CSNK2B,DNA2,EHMT1,ELOA,FOS,G6PD,GATAD2B,GLS,JUN,KAT5,KAT6A,LRPPRC,MRE11,MSH2,MTOR,NDUFA4,PDPK1,PMAIP1,POLR2A,PPP2CA,PPP2R1A,PRDX1,PRKAB1,PRKAG2,PTEN,RHEB,RRM2B,SCO2,SESN3,SGK1,STK11,SUPT16H,SURF1,TAF1,TAF13,TBP,TFDP1,TIGAR,TNRC6A,TNRC…
REACTOME_G_PROTEIN_MEDIATED_EVENTS	1.3e-07	1.6e-06	54	22	ADCY1,ADCY5,ADCY8,CALM1,CAMK2A,CAMK2B,CAMK2G,CAMK4,CREB1,GNA11,GNAQ,ITPR1,ITPR2,MAPK1,NBEA,PLCB1,PLCB4,PRKACA,PRKACB,PRKCA,PRKCG,PRKX
REACTOME_INSULIN_RECEPTOR_SIGNALLING_CASCADE	1.3e-07	1.6e-06	54	22	AKT2,FGF1,FGF2,FGF22,FGF7,FGF8,FGFR1,FGFR2,FGFR3,HRAS,INSR,KRAS,MAPK1,MAPK3,NRAS,PDPK1,PIK3CA,PIK3CB,PIK3R2,PIK3R4,PTPN11,SOS1
REACTOME_MITOTIC_PROMETAPHASE	1.4e-07	1.8e-06	203	52	AKAP9,ALMS1,B9D2,BIRC5,BUB1B,CDK5RAP2,CENPE,CENPJ,CEP152,CEP164,CEP290,CSNK1E,CSNK2A1,CSNK2B,DYNC1H1,DYNC1I2,HDAC8,KIF2A,KNL1,NDE1,NSL1,NUP133,NUP160,OFD1,PAFAH1B1,PCNT,PLK4,PPP2CA,PPP2R1A,PPP2R5D,PRKACA,RANBP2,RANGAP1,SMC1A,SPDL1,STAG1,STAG2,TUBA1A,TUBA3E,TUBA8,TUBB,TUBB1,TUBB2A,TUBB2B,TUBB3,TUBB4A,TUBG1,TUBGCP2,TUBGCP6,XPO1,YWHAE,YWHAG
REACTOME_PEROXISOMAL_PROTEIN_IMPORT	1.6e-07	1.9e-06	63	24	ACOT4,ACOX1,AGPS,AMACR,CRAT,DAO,GNPAT,HMGCL,HSD17B4,IDH1,MLYCD,MPV17,NOS2,PEX1,PEX10,PEX12,PEX13,PEX14,PEX2,PEX26,PEX5,PEX6,PEX7,USP9X
REACTOME_RECRUITMENT_OF_NUMA_TO_MITOTIC_CENTROSOMES	1.7e-07	2e-06	95	31	AKAP9,ALMS1,CDK5RAP2,CENPJ,CEP152,CEP164,CEP290,CSNK1E,DYNC1H1,DYNC1I2,NDE1,OFD1,PAFAH1B1,PCNT,PLK4,PPP2R1A,PRKACA,TUBA1A,TUBA3E,TUBA8,TUBB,TUBB1,TUBB2A,TUBB2B,TUBB3,TUBB4A,TUBG1,TUBGCP2,TUBGCP6,YWHAE,YWHAG
REACTOME_GRB2_EVENTS_IN_ERBB2_SIGNALING	2.2e-07	2.7e-06	16	11	EGF,EGFR,ERBB2,ERBB4,HRAS,KRAS,NRAS,NRG1,NRG2,NRG3,SOS1
REACTOME_ONCOGENIC_MAPK_SIGNALING	2.2e-07	2.7e-06	82	28	ACTB,ACTG1,AKAP9,ARRB1,ARRB2,ATG7,BRAF,CALM1,CAMK2A,CAMK2B,CAMK2G,CLCN6,CNKSR2,HRAS,KRAS,MAP2K1,MAP2K2,MAPK1,MAPK3,NF1,NRAS,PPP1CB,QKI,RAP1B,SHOC2,TRAK1,VWF,ZC3HAV1
REACTOME_TRNA_PROCESSING	2.4e-07	2.8e-06	111	34	AAAS,ADAT3,ALKBH8,CLP1,CTU2,EPRS1,FTSJ1,GTPBP3,HSD17B10,LAGE3,MTO1,NSUN2,NUP133,NUP160,NUP188,NUP214,NUP62,OSGEP,PUS3,RANBP2,THG1L,TP53RK,TRIT1,TRMT1,TRMT10A,TRMT44,TRMT61A,TRMT9B,TRNT1,TSEN15,TSEN2,TSEN34,TSEN54,WDR4
REACTOME_CONSTITUTIVE_SIGNALING_BY_ABERRANT_PI3K_IN_CANCER	2.7e-07	3.1e-06	78	27	EGF,EGFR,ERBB2,ERBB4,FGF1,FGF2,FGF22,FGF7,FGF8,FGFR1,FGFR2,FGFR3,FYN,MET,NRG1,NRG2,NRG3,PDGFB,PDGFRA,PIK3AP1,PIK3CA,PIK3CB,PIK3CD,PIK3R2,PTPN11,RAC1,RHOG
REACTOME_BIOTIN_TRANSPORT_AND_METABOLISM	2.7e-07	3.2e-06	11	9	ACACA,BTD,HLCS,MCCC1,MCCC2,PC,PCCA,PCCB,SLC5A6
REACTOME_MYD88_INDEPENDENT_TLR4_CASCADE	2.8e-07	3.3e-06	97	31	AGER,APP,ATF2,CASP8,CREB1,FADD,FBXW11,FOS,HMGB1,IKBKB,IKBKG,IRAK1,IRF3,JUN,MAP2K1,MAPK1,MAPK10,MAPK3,MEF2C,NOD2,PPP2CA,PPP2R1A,PPP2R5D,PTPN11,RPS6KA1,RPS6KA3,RPS6KA5,S100B,TBK1,TICAM1,TRAF3
REACTOME_DOWNSTREAM_SIGNAL_TRANSDUCTION	3e-07	3.4e-06	29	15	CRK,HRAS,KRAS,NCK1,NCK2,NRAS,PDGFB,PDGFRA,PIK3CA,PIK3CB,PIK3R2,PTPN11,SOS1,STAT1,STAT3
REACTOME_RHO_GTPASE_EFFECTORS	3.3e-07	3.8e-06	324	72	ACTB,ACTG1,AR,B9D2,BIRC5,BUB1B,CALM1,CDC42,CDKN1B,CENPE,CFL1,CFTR,CIT,CTNNB1,CYFIP1,CYFIP2,DIAPH1,DIAPH3,DLG4,DYNC1H1,DYNC1I2,FLNA,H2BC5,KDM1A,KIF2A,KIF5A,KIF5B,KNL1,LIMK1,MAPK1,MAPK3,MEN1,MYH14,MYH9,NCK1,NDE1,NSL1,NUP133,NUP160,PAFAH1B1,PAK1,PAK3,PDPK1,PIK3R4,PPP1CB,PPP1R12A,PPP2CA,PPP2R1A,PPP2R5D,PRKCA,PTK2,RAC1,RANBP2,RANGAP1,RHOG,ROCK2,SPDL1,SRF,SRGAP2,TUBA1A,TUBA3E,TUBA8,TUBB1,TUBB2A,TUBB2B,…
REACTOME_NEUTROPHIL_DEGRANULATION	3.8e-07	4.3e-06	479	97	ADA2,ADAM10,AGA,AGL,AHSG,ARG1,ARSA,ARSB,ASAH1,ATG7,ATP6AP2,ATP6V0A1,ATP6V0C,BIN2,C3,CANT1,CD36,CD59,CDK13,CEP290,CHRNB4,COPB1,CSNK2B,CSTB,CTSA,CTSD,CYB5R3,CYFIP1,DBNL,DDX3X,DEGS1,DIAPH1,DNAJC5,DPP7,DYNC1H1,FCGR2A,FTL,FUCA1,GLA,GLB1,GM2A,GNS,GRN,GSN,HBB,HEXB,HGSNAT,HK3,HMGB1,HSPA1A,HUWE1,IDH1,ITGAV,KCNAB2,LAMP2,MANBA,MAPK1,MMP9,MPO,NDUFC2,NEU1,NFASC,NPC2,NRAS,PDXK,PGM1,PLAU,PLAUR,PPIA,PSAP,PSEN1,P…
REACTOME_ATTACHMENT_OF_GPI_ANCHOR_TO_UPAR	4.2e-07	4.7e-06	7	7	GPAA1,PGAP1,PIGK,PIGS,PIGT,PIGU,PLAUR
REACTOME_LEISHMANIA_INFECTION	4.2e-07	4.7e-06	308	69	ACTB,ACTG1,ADCY1,ADCY5,ADCY8,ADORA2A,ADORA2B,APP,AVP,AVPR2,C3,CALM1,CASP1,CDC42,CREB1,CRH,CRHR1,CRK,CYFIP1,CYFIP2,DRD1,ELMO1,ELMO2,ENTPD1,FCGR2A,FURIN,FYN,GGT1,GLP1R,GNAS,GNB1,GNB5,GNG3,GNG7,HCK,HRH2,HTR4,HTR7,IL10,IL18,IL1B,IL6,ITPR1,ITPR2,JUN,MAPK1,MAPK3,MC2R,MC4R,MEFV,MYH9,MYO5A,MYO9B,NCK1,NLRP3,NT5E,P2RX7,PLCG2,POMC,PRKACA,PRKACB,PRKX,PTH,PTK2,RAC1,RXFP1,TAAR2,TXN,WASF1
REACTOME_POST_TRANSLATIONAL_MODIFICATION_SYNTHESIS_OF_GPI_ANCHORED_PROTEINS	4.5e-07	5e-06	94	30	ALPL,CNTN4,CNTN5,DPM1,DPM2,DPM3,GPAA1,NRN1,NTNG2,PGAP1,PIGA,PIGB,PIGC,PIGG,PIGH,PIGK,PIGL,PIGM,PIGN,PIGO,PIGP,PIGQ,PIGS,PIGT,PIGU,PIGV,PIGW,PIGY,PLAUR,TECTA
REACTOME_SIGNALING_BY_MODERATE_KINASE_ACTIVITY_BRAF_MUTANTS	4.6e-07	5.1e-06	45	19	ACTB,ACTG1,ARRB1,ARRB2,BRAF,CALM1,CAMK2A,CAMK2B,CAMK2G,CNKSR2,HRAS,KRAS,MAP2K1,MAP2K2,MAPK1,MAPK3,NRAS,RAP1B,VWF
REACTOME_LGI_ADAM_INTERACTIONS	4.8e-07	5.2e-06	14	10	ADAM22,ADAM23,CACNG2,CACNG4,CACNG8,DLG4,LGI1,LGI2,LGI4,STX1B
REACTOME_SIGNALING_BY_PTK6	6.1e-07	6.7e-06	54	21	AKT1,CBL,CCND1,CDKN1B,CRK,EGF,EGFR,ELMO1,ELMO2,ERBB2,ERBB4,HRAS,KRAS,LRRK2,NR3C1,NRAS,NRG1,NRG2,NRG3,RAC1,STAT3
REACTOME_SIGNALING_BY_TYPE_1_INSULIN_LIKE_GROWTH_FACTOR_1_RECEPTOR_IGF1R	6.1e-07	6.7e-06	54	21	AKT2,FGF1,FGF2,FGF22,FGF7,FGF8,FGFR1,FGFR2,FGFR3,HRAS,IGF1R,IGF2,KRAS,NRAS,PDPK1,PIK3CA,PIK3CB,PIK3R2,PIK3R4,PTPN11,SOS1
REACTOME_SIGNALING_BY_ERBB2	6.6e-07	7.2e-06	50	20	AKT1,AKT2,AKT3,DIAPH1,EGF,EGFR,ERBB2,ERBB4,FYN,HRAS,KRAS,NRAS,NRG1,NRG2,NRG3,PIK3CA,PRKCA,SOS1,STUB1,USP8
REACTOME_AMINE_LIGAND_BINDING_RECEPTORS	7.1e-07	7.6e-06	42	18	ADRA1B,ADRA2A,ADRA2B,CHRM1,DRD1,DRD2,DRD3,DRD4,HRH1,HRH2,HTR1A,HTR1B,HTR2A,HTR2B,HTR2C,HTR4,HTR7,TAAR2
REACTOME_GAP_JUNCTION_TRAFFICKING_AND_REGULATION	9.7e-07	1e-05	51	20	ACTB,ACTG1,AP2M1,CLTC,CLTCL1,DNM1,GJA1,GJB1,GJB2,GJC2,GJD2,MYO6,TUBA1A,TUBA3E,TUBA8,TUBB1,TUBB2A,TUBB2B,TUBB3,TUBB4A
REACTOME_PEPTIDE_LIGAND_BINDING_RECEPTORS	9.8e-07	1e-05	198	49	ACKR3,AGT,AGTR2,APP,AVP,AVPR1A,AVPR1B,AVPR2,BDKRB1,BDKRB2,C3,C5,CCR2,CCR5,CXCR4,ECE1,GAL,GALR1,GALR2,GHSR,GPR37L1,HCRT,HCRTR1,MC2R,MC4R,MCHR1,NPY,NPY1R,NPY2R,NPY5R,NTSR2,OPRD1,OPRK1,OPRL1,OPRM1,OXTR,PDYN,PNOC,POMC,PROK2,PROKR2,PSAP,RXFP1,SST,SSTR1,SSTR2,SSTR4,TAC1,XK
REACTOME_GPVI_MEDIATED_ACTIVATION_CASCADE	1e-06	1.1e-05	35	16	CDC42,COL1A1,COL1A2,FYN,GP6,LCP2,MPIG6B,PDPK1,PIK3CA,PIK3CB,PIK3CG,PIK3R2,PLCG2,PTPN11,RAC1,RHOG
REACTOME_INWARDLY_RECTIFYING_K_CHANNELS	1e-06	1.1e-05	35	16	ABCC8,GABBR1,GABBR2,GNB1,GNB5,GNG3,GNG7,KCNJ1,KCNJ10,KCNJ11,KCNJ2,KCNJ3,KCNJ4,KCNJ5,KCNJ6,KCNJ9
REACTOME_TRNA_MODIFICATION_IN_THE_NUCLEUS_AND_CYTOSOL	1.1e-06	1.1e-05	43	18	ADAT3,ALKBH8,CTU2,EPRS1,FTSJ1,LAGE3,NSUN2,OSGEP,PUS3,THG1L,TP53RK,TRIT1,TRMT1,TRMT10A,TRMT44,TRMT61A,TRMT9B,WDR4
REACTOME_SIGNAL_TRANSDUCTION_BY_L1	1.1e-06	1.2e-05	21	12	CSNK2A1,CSNK2B,EGFR,FGFR1,ITGAV,L1CAM,MAP2K1,MAP2K2,MAPK1,MAPK3,PAK1,RAC1
REACTOME_TOLL_LIKE_RECEPTOR_CASCADES	1.2e-06	1.2e-05	155	41	AGER,APP,ATF2,CASP8,CD36,CNPY3,CREB1,DNM1,DNM3,FADD,FBXW11,FOS,HMGB1,IKBKB,IKBKG,IRAK1,IRF3,JUN,MAP2K1,MAPK1,MAPK10,MAPK3,MEF2C,MYD88,NOD2,PIK3R4,PLCG2,PPP2CA,PPP2R1A,PPP2R5D,PTPN11,PTPN4,RPS6KA1,RPS6KA3,RPS6KA5,S100B,TBK1,TICAM1,TLR2,TLR3,TRAF3
REACTOME_SEROTONIN_NEUROTRANSMITTER_RELEASE_CYCLE	1.3e-06	1.3e-05	18	11	CPLX1,RIMS1,SLC18A2,SNAP25,STXBP1,SYN1,SYN2,SYN3,SYT1,UNC13B,VAMP2
REACTOME_RHO_GTPASES_ACTIVATE_IQGAPS	1.5e-06	1.5e-05	32	15	ACTB,ACTG1,CALM1,CDC42,CTNNB1,MEN1,RAC1,TUBA1A,TUBA3E,TUBA8,TUBB1,TUBB2A,TUBB2B,TUBB3,TUBB4A
REACTOME_IRS_MEDIATED_SIGNALLING	1.5e-06	1.5e-05	48	19	AKT2,FGF1,FGF2,FGF22,FGF7,FGF8,FGFR1,FGFR2,FGFR3,HRAS,KRAS,NRAS,PDPK1,PIK3CA,PIK3CB,PIK3R2,PIK3R4,PTPN11,SOS1
REACTOME_SARS_COV_INFECTIONS	1.6e-06	1.6e-05	146	39	AP2M1,ATP1A1,ATP1A2,ATP1A3,CHD3,CHD4,CHMP2B,CRBN,FURIN,FUT8,FXYD2,GATAD2B,GSK3A,GSK3B,IFNAR2,IL1R1,ITGA4,KDM1A,MAN1B1,MGAT2,MOGS,NR3C1,PARP10,PHF21A,PIK3R4,PTGES3,RB1,REST,ROCK2,ST3GAL3,ST3GAL4,STAT2,STT3A,TBK1,TUBB,TUSC3,TYK2,VCP,VEGFA
REACTOME_SIGNALING_BY_NTRK2_TRKB	1.7e-06	1.7e-05	25	13	BDNF,CDK5,CDK5R1,FYN,GRIN2B,HRAS,KRAS,NRAS,NTRK2,PIK3CA,PTPN11,RAC1,SOS1
REACTOME_RHO_GTPASE_CYCLE	1.7e-06	1.7e-05	444	89	AAAS,ABL2,ACTB,ACTC1,ACTG1,ADD3,ALDH3A2,ANKLE2,ARHGAP21,ARHGAP31,ARHGAP32,ARHGDIA,ARHGEF15,ARHGEF9,ARL13B,ATP6AP1,BCAP31,CCDC115,CCDC88A,CDC42,CFTR,CHN1,CIT,CKB,CLTC,CUL3,CYFIP1,CYFIP2,DBT,DIAPH1,DIAPH3,DOCK6,DOCK7,DOCK8,DSG2,DST,ELMO2,FARP2,FGD1,GJA1,HSPE1,KCTD3,LBR,LETM1,LMNB1,MPP7,MTR,MYO6,MYO9B,NCK1,NCK2,NDUFS3,NHS,OCRL,OPHN1,PAK1,PAK3,PAK6,PCDH7,PHIP,PIK3CA,PIK3R2,PLEKHG2,PLXNA1,PRAG1,PREX2,…
REACTOME_IONOTROPIC_ACTIVITY_OF_KAINATE_RECEPTORS	1.8e-06	1.8e-05	10	8	CALM1,DLG1,DLG3,DLG4,GRIK1,GRIK2,GRIK4,GRIK5
REACTOME_NEUROTOXICITY_OF_CLOSTRIDIUM_TOXINS	1.8e-06	1.8e-05	10	8	SNAP25,STX1B,SV2A,SV2B,SYT1,SYT2,VAMP1,VAMP2
REACTOME_UREA_CYCLE	1.8e-06	1.8e-05	10	8	ARG1,ASL,ASS1,CPS1,NAGS,OTC,SLC25A15,SLC25A2
REACTOME_COPI_DEPENDENT_GOLGI_TO_ER_RETROGRADE_TRAFFIC	1.9e-06	1.9e-05	100	30	ARCN1,ARF1,ARF4,ARF5,ARFGAP1,CENPE,COPB1,COPB2,KIF11,KIF13B,KIF1A,KIF1B,KIF2A,KIF3C,KIF4A,KIF5A,KIF5B,KIF6,NAPB,NBAS,NSF,TMED7,TUBA1A,TUBA3E,TUBA8,TUBB1,TUBB2A,TUBB2B,TUBB3,TUBB4A
REACTOME_SHC1_EVENTS_IN_ERBB2_SIGNALING	2.2e-06	2.1e-05	22	12	EGF,EGFR,ERBB2,ERBB4,HRAS,KRAS,NRAS,NRG1,NRG2,NRG3,PRKCA,SOS1
REACTOME_GLYCOSPHINGOLIPID_METABOLISM	2.4e-06	2.3e-05	45	18	ARSA,ARSB,ARSL,ASAH1,B4GALNT1,CTSA,GALC,GBA,GLA,GLB1,GM2A,HEXA,HEXB,NEU1,PSAP,SMPD4,STS,SUMF1
REACTOME_CA_DEPENDENT_EVENTS	2.6e-06	2.4e-05	37	16	ADCY1,ADCY5,ADCY8,CALM1,CAMK2A,CAMK2B,CAMK2G,CAMK4,CREB1,MAPK1,NBEA,PRKACA,PRKACB,PRKCA,PRKCG,PRKX
REACTOME_DAG_AND_IP3_SIGNALING	2.5e-06	2.4e-05	41	17	ADCY1,ADCY5,ADCY8,CALM1,CAMK2A,CAMK2B,CAMK2G,CAMK4,CREB1,ITPR1,ITPR2,NBEA,PRKACA,PRKACB,PRKCA,PRKCG,PRKX
REACTOME_MET_PROMOTES_CELL_MOTILITY	2.5e-06	2.4e-05	41	17	COL11A1,COL1A1,COL1A2,COL2A1,COL3A1,COL5A2,CRK,DOCK7,LAMA1,LAMA2,LAMA5,LAMB1,LAMC3,MET,PTK2,RAC1,RAP1B
REACTOME_LOSS_OF_FUNCTION_OF_MECP2_IN_RETT_SYNDROME	2.8e-06	2.6e-05	13	9	BDNF,CALM1,CAMK4,HDAC3,MECP2,NCOR2,PRKACA,SIN3A,TBL1XR1
REACTOME_SENSORY_PROCESSING_OF_SOUND	2.8e-06	2.6e-05	77	25	ACTB,ACTG1,BSN,CACNA1D,CACNA2D2,CASK,CDH23,DNAJC5,EPB41L1,GSN,KCNMA1,KCNN2,MYH9,MYO3A,MYO3B,MYO7A,OTOG,PCDH15,PCLO,SLC17A8,SNAP25,SPTAN1,SYN1,SYP,VAMP2
REACTOME_MECP2_REGULATES_TRANSCRIPTION_OF_NEURONAL_LIGANDS	3e-06	2.7e-05	8	7	BDNF,CREB1,CRH,DLL1,MECP2,SIN3A,SST
REACTOME_FATTY_ACID_METABOLISM	3e-06	2.7e-05	177	44	ABCC1,ABCD1,ACACA,ACADM,ACADS,ACOT4,ACOT7,ACOX1,ACSF3,ALDH3A2,AMACR,CPT1A,CPT2,CRAT,CYP1A1,CYP2C9,CYP2U1,ECHS1,ELOVL4,FAAH,FAAH2,FASN,GGT1,GPX1,GPX4,HADH,HADHA,HADHB,HPGDS,HSD17B4,MLYCD,MMAA,PCCA,PCCB,PPT1,PPT2,PRKAG2,PTGDS,PTGES3,PTGR1,PTGS2,SLC22A5,SLC25A1,SLC25A20
REACTOME_CELLULAR_RESPONSES_TO_EXTERNAL_STIMULI	3.2e-06	2.9e-05	706	128	AAAS,ABCC1,AGO4,AR,ASNS,ATF2,ATM,ATOX1,ATP6V0C,ATP6V1A,ATP6V1B2,ATP7A,ATR,BMI1,CAMK2A,CAMK2B,CAMK2G,CDKN1B,CDKN2A,CDKN2D,CLOCK,COX4I1,COX6B1,COX8A,CREB1,CREBBP,CRYAB,CSNK2A1,CSNK2B,CUL2,CUL3,DEPDC5,DNAJA1,DYNC1H1,DYNC1I2,EED,EHMT1,EIF2S3,EP400,EPO,EZH2,FOS,FZR1,GPX1,GSK3B,H2BC5,HBB,HDAC3,HIKESHI,HSPA1A,HSPA2,IL6,JUN,KAT5,KDM6B,KPTN,LMNB1,LRPPRC,MAFK,MAPK1,MAPK10,MAPK3,MEF2C,MRE11,MT3,MTOR,NCOR2,N…
REACTOME_SIGNALING_BY_HEDGEHOG	3.4e-06	3e-05	150	39	ADCY1,ADCY5,ADCY8,ARRB1,ARRB2,CUL3,GLI2,GLI3,GNAS,GSK3B,HHAT,IFT140,IFT172,IHH,IQCE,KIF7,MKS1,NOTUM,NUMB,OFD1,P4HB,PRKACA,PRKACB,PSMB8,PSMD12,PTCH1,PTCH2,SHH,SMO,SMURF1,TTC21B,TUBA1A,TUBB1,TUBB2A,TUBB2B,TUBB3,TUBB4A,VCP,WDR19
REACTOME_EXTRACELLULAR_MATRIX_ORGANIZATION	3.4e-06	3e-05	301	65	ADAM10,ADAMTS4,AGRN,APP,BMP4,CAPN15,CAPN3,CAPN5,CASK,COL11A1,COL18A1,COL1A1,COL1A2,COL2A1,COL3A1,COL4A1,COL4A2,COL4A4,COL5A2,COL6A2,COL6A3,COL6A5,COL7A1,COLGALT1,CTSD,DMD,DST,ELN,EMILIN3,FBN2,FGF2,FURIN,HSPG2,HTRA1,ITGA4,ITGAV,ITGB4,JAM2,JAM3,KDR,LAMA1,LAMA2,LAMA5,LAMB1,LAMC3,LOXL1,MATN4,MMP2,MMP3,MMP9,NID1,NRXN1,P4HB,PDGFB,PHYKPL,PLG,PRKCA,PSEN1,SPP1,TGFB1,TNC,TNR,TRAPPC4,TTR,VWF
REACTOME_LAMININ_INTERACTIONS	3.6e-06	3.2e-05	30	14	COL18A1,COL4A1,COL4A2,COL4A4,COL7A1,HSPG2,ITGAV,ITGB4,LAMA1,LAMA2,LAMA5,LAMB1,LAMC3,NID1
REACTOME_GLUCONEOGENESIS	3.9e-06	3.4e-05	34	15	ALDOB,FBP1,G6PC,GOT2,MDH1,MDH2,PC,PCK1,PGK1,PGK2,SLC25A1,SLC25A10,SLC25A12,SLC25A13,SLC37A4
REACTOME_METABOLIC_DISORDERS_OF_BIOLOGICAL_OXIDATION_ENZYMES	3.9e-06	3.4e-05	34	15	ACY1,AHCY,CYP11A1,CYP26B1,CYP26C1,CYP27A1,CYP27B1,CYP2R1,CYP2U1,CYP7B1,GGT1,GSS,MAOA,OPLAH,UGT1A1
REACTOME_RAF_ACTIVATION	3.9e-06	3.4e-05	34	15	BRAF,CALM1,CAMK2A,CAMK2B,CAMK2G,HRAS,KRAS,MAP2K1,MAP2K2,NRAS,PPP1CB,PPP2CA,PPP2R1A,PPP2R5D,SHOC2
REACTOME_INTRINSIC_PATHWAY_FOR_APOPTOSIS	3.9e-06	3.4e-05	55	20	AKT1,AKT2,AKT3,BAD,BAK1,BAX,BID,CASP8,CDKN2A,DIABLO,MAPK1,MAPK3,PMAIP1,PPP3R1,STAT3,TFDP1,TP53,YWHAE,YWHAG,YWHAZ
REACTOME_DOPAMINE_NEUROTRANSMITTER_RELEASE_CYCLE	4.1e-06	3.6e-05	23	12	CASK,CPLX1,RIMS1,SLC18A2,SNAP25,STXBP1,SYN1,SYN2,SYN3,SYT1,UNC13B,VAMP2
REACTOME_NEPHRIN_FAMILY_INTERACTIONS	4.1e-06	3.6e-05	23	12	ACTN2,CASK,CD2AP,FYN,KIRREL3,MAGI2,NCK1,NCK2,PIK3CA,PIK3CB,PIK3R2,SPTAN1
REACTOME_EPH_EPHRIN_MEDIATED_REPULSION_OF_CELLS	4.4e-06	3.8e-05	51	19	ACTB,ACTG1,ADAM10,AP2M1,CLTC,CLTCL1,DNM1,EFNA3,EFNB2,EPHA4,EPHA5,EPHB1,EPHB2,FYN,MMP2,MMP9,PSEN1,PSEN2,RAC1
REACTOME_CLASS_I_PEROXISOMAL_MEMBRANE_PROTEIN_IMPORT	5.4e-06	4.6e-05	20	11	ABCD1,ALDH3A2,ATAD1,PEX12,PEX13,PEX14,PEX16,PEX19,PEX2,PEX26,PEX3
REACTOME_HIGHLY_CALCIUM_PERMEABLE_POSTSYNAPTIC_NICOTINIC_ACETYLCHOLINE_RECEPTORS	5.9e-06	4.9e-05	11	8	CHRNA2,CHRNA3,CHRNA4,CHRNA5,CHRNA7,CHRNB2,CHRNB3,CHRNB4
REACTOME_PRESYNAPTIC_DEPOLARIZATION_AND_CALCIUM_CHANNEL_OPENING	5.9e-06	4.9e-05	11	8	CACNA1A,CACNA1B,CACNA1E,CACNA2D2,CACNA2D3,CACNB4,CACNG2,CACNG4
REACTOME_MAPK_TARGETS_NUCLEAR_EVENTS_MEDIATED_BY_MAP_KINASES	5.8e-06	4.9e-05	31	14	ATF2,CREB1,FOS,JUN,MAPK1,MAPK10,MAPK3,MEF2C,PPP2CA,PPP2R1A,PPP2R5D,RPS6KA1,RPS6KA3,RPS6KA5
REACTOME_RUNX2_REGULATES_BONE_DEVELOPMENT	5.8e-06	4.9e-05	31	14	AR,COL1A1,GLI2,GLI3,HDAC3,HDAC4,IHH,MAF,MAPK1,MAPK3,RB1,SATB2,SMAD4,YAP1
REACTOME_NGF_STIMULATED_TRANSCRIPTION	5.9e-06	4.9e-05	39	16	ARC,ASCL1,ATF2,CDK5,CDK5R1,CDK5R2,CHD4,CREB1,FOS,FOSB,ID2,REST,SGK1,SH3GL3,SRF,TCF12
REACTOME_SPHINGOLIPID_METABOLISM	6.2e-06	5.1e-05	90	27	ALDH3A2,ARSA,ARSB,ARSL,ASAH1,B4GALNT1,CERS1,CERT1,CSNK1G2,CTSA,DEGS1,FA2H,GALC,GBA,GLA,GLB1,GM2A,HEXA,HEXB,NEU1,PRKD1,PSAP,SGPL1,SMPD4,SPTLC2,STS,SUMF1
REACTOME_TRAFFICKING_OF_GLUR2_CONTAINING_AMPA_RECEPTORS	6.5e-06	5.4e-05	17	10	AP2M1,GRIA1,GRIA2,GRIA3,GRIA4,GRIP1,NSF,PRKCA,PRKCG,TSPAN7
REACTOME_INTERLEUKIN_12_FAMILY_SIGNALING	7.3e-06	5.9e-05	57	20	ARF1,CA1,CDC42,CFL1,CRLF1,IFNG,IL10,IL27RA,LMNB1,P4HB,PITPNA,PPIA,RALA,RAP1B,SOD1,SOD2,STAT1,STAT3,TYK2,VAMP7
REACTOME_RECRUITMENT_OF_MITOTIC_CENTROSOME_PROTEINS_AND_COMPLEXES	7.8e-06	6.3e-05	81	25	AKAP9,ALMS1,CDK5RAP2,CENPJ,CEP152,CEP164,CEP290,CSNK1E,DYNC1H1,DYNC1I2,NDE1,OFD1,PAFAH1B1,PCNT,PLK4,PPP2R1A,PRKACA,TUBA1A,TUBB,TUBB4A,TUBG1,TUBGCP2,TUBGCP6,YWHAE,YWHAG
REACTOME_SULFUR_AMINO_ACID_METABOLISM	8.6e-06	7e-05	28	13	AHCY,CBS,CTH,ETHE1,GOT2,MPST,MRI1,MTR,MTRR,SLC25A10,SQOR,SUOX,TXN2
REACTOME_SIGNALING_BY_FGFR3	8.7e-06	7e-05	40	16	BRAF,CBL,FGF1,FGF2,FGF8,FGFR3,HRAS,KRAS,MAPK1,MAPK3,NRAS,PIK3CA,PPP2CA,PPP2R1A,PTPN11,SOS1
REACTOME_PTEN_REGULATION	8.6e-06	7e-05	139	36	AGO2,AGO4,AKT1,AKT2,AKT3,ATF2,ATN1,BMI1,CHD3,CHD4,CSNK2A1,CSNK2B,EED,EZH2,GATAD2B,HDAC3,JUN,KDM1A,MAPK1,MAPK3,MTOR,NEDD4,PPARG,PREX2,PSMB8,PSMD12,PTEN,REST,RHEB,SNAI2,STUB1,TNKS2,TNRC6A,TNRC6B,TP53,USP7
REACTOME_AURKA_ACTIVATION_BY_TPX2	9.4e-06	7.5e-05	72	23	AKAP9,ALMS1,CDK5RAP2,CENPJ,CEP152,CEP164,CEP290,CSNK1E,DYNC1H1,DYNC1I2,NDE1,OFD1,PAFAH1B1,PCNT,PLK4,PPP2R1A,PRKACA,TUBA1A,TUBB,TUBB4A,TUBG1,YWHAE,YWHAG
REACTOME_REGULATION_OF_PLK1_ACTIVITY_AT_G2_M_TRANSITION	9.9e-06	7.8e-05	87	26	AKAP9,ALMS1,CDK5RAP2,CENPJ,CEP152,CEP164,CEP290,CSNK1E,DYNC1H1,DYNC1I2,FBXW11,NDE1,OFD1,PAFAH1B1,PCNT,PLK4,PPP1CB,PPP1R12A,PPP2R1A,PRKACA,TUBA1A,TUBB,TUBB4A,TUBG1,YWHAE,YWHAG
REACTOME_RHO_GTPASES_ACTIVATE_PAKS	1e-05	8e-05	21	11	CALM1,CDC42,FLNA,LIMK1,MYH14,MYH9,PAK1,PAK3,PPP1CB,PPP1R12A,RAC1
REACTOME_RHO_GTPASES_ACTIVATE_FORMINS	1e-05	8e-05	140	36	ACTB,ACTG1,B9D2,BIRC5,BUB1B,CDC42,CENPE,DIAPH1,DIAPH3,DYNC1H1,DYNC1I2,KIF2A,KNL1,NDE1,NSL1,NUP133,NUP160,PAFAH1B1,PPP2CA,PPP2R1A,PPP2R5D,RAC1,RANBP2,RANGAP1,SPDL1,SRF,SRGAP2,TUBA1A,TUBA3E,TUBA8,TUBB1,TUBB2A,TUBB2B,TUBB3,TUBB4A,XPO1
REACTOME_AUTOPHAGY	1e-05	8e-05	151	38	AMBRA1,ARL13B,ATG7,ATM,CFTR,CHMP2B,CSNK2A1,CSNK2B,DYNC1H1,DYNC1I2,GFAP,HBB,LAMP2,MFN1,MFN2,MTOR,PCNT,PEX5,PIK3R4,PRKAB1,PRKAG2,PRKN,RHEB,SQSTM1,TSC1,TSC2,TUBA1A,TUBA3E,TUBA8,TUBB1,TUBB2A,TUBB2B,TUBB3,TUBB4A,VCP,VPS37A,WDR45,WDR45B
REACTOME_EGFR_TRANSACTIVATION_BY_GASTRIN	1.2e-05	9.2e-05	9	7	EGFR,HRAS,KRAS,MMP3,NRAS,PRKCA,SOS1
REACTOME_HIGHLY_CALCIUM_PERMEABLE_NICOTINIC_ACETYLCHOLINE_RECEPTORS	1.2e-05	9.2e-05	9	7	CHRNA2,CHRNA3,CHRNA4,CHRNA5,CHRNB2,CHRNB3,CHRNB4
REACTOME_DAP12_SIGNALING	1.4e-05	0.00011	29	13	FYN,HRAS,KRAS,LCP2,NRAS,PIK3CA,PIK3CB,PIK3R2,PLCG2,RAC1,SOS1,TREM2,TYROBP
REACTOME_UPTAKE_AND_ACTIONS_OF_BACTERIAL_TOXINS	1.4e-05	0.00011	29	13	CALM1,FURIN,MAP2K1,MAP2K2,SNAP25,STX1B,SV2A,SV2B,SYT1,SYT2,TXNRD1,VAMP1,VAMP2
REACTOME_SIGNALING_BY_FGFR1	1.4e-05	0.00011	50	18	ANOS1,BRAF,CBL,FGF1,FGF2,FGF22,FGF8,FGFR1,HRAS,KRAS,MAPK1,MAPK3,NRAS,PIK3CA,PPP2CA,PPP2R1A,PTPN11,SOS1
REACTOME_COLLAGEN_DEGRADATION	1.4e-05	0.00011	64	21	ADAM10,COL11A1,COL18A1,COL1A1,COL1A2,COL2A1,COL3A1,COL4A1,COL4A2,COL4A4,COL5A2,COL6A2,COL6A3,COL6A5,COL7A1,CTSD,FURIN,MMP2,MMP3,MMP9,PHYKPL
REACTOME_SEMAPHORIN_INTERACTIONS	1.4e-05	0.00011	64	21	CDK5,CDK5R1,CFL1,ERBB2,FARP2,FYN,GSK3B,LIMK1,MET,MYH14,MYH9,PAK1,PAK3,PLXNA1,PLXNA3,PLXNB3,RAC1,ROCK2,SEMA7A,TREM2,TYROBP
REACTOME_TOLL_LIKE_RECEPTOR_9_TLR9_CASCADE	1.5e-05	0.00011	94	27	AGER,APP,ATF2,CREB1,FBXW11,FOS,HMGB1,IKBKB,IKBKG,IRAK1,JUN,MAP2K1,MAPK1,MAPK10,MAPK3,MEF2C,MYD88,NOD2,PIK3R4,PPP2CA,PPP2R1A,PPP2R5D,RPS6KA1,RPS6KA3,RPS6KA5,S100B,TICAM1
REACTOME_FACTORS_INVOLVED_IN_MEGAKARYOCYTE_DEVELOPMENT_AND_PLATELET_PRODUCTION	1.4e-05	0.00011	170	41	ACTB,CDC42,CDK5,CENPE,DOCK6,DOCK7,DOCK8,GATA3,GATA6,HBB,JMJD1C,KDM1A,KIF11,KIF13B,KIF1A,KIF1B,KIF2A,KIF3C,KIF4A,KIF5A,KIF5B,KIF6,MAFG,MAFK,MFN1,MFN2,MICAL1,PHF21A,PRKACA,PRKACB,RAC1,SIN3A,TP53,TUBA1A,TUBA3E,TUBA8,TUBB1,TUBB2A,TUBB2B,TUBB3,TUBB4A
REACTOME_PHOSPHOLIPID_METABOLISM	1.5e-05	0.00011	211	48	ACHE,AGPAT1,AGPAT3,ARF1,BCHE,CDS2,CHAT,CHKB,CPNE6,CSNK2A1,CSNK2B,DDHD2,ETNK1,ETNK2,FIG4,GNPAT,GPD2,HADHA,HADHB,INPP4A,INPP5K,MBOAT7,MFSD2A,MTMR10,MTMR2,MTMR9,OCRL,OSBPL5,PCYT2,PI4K2A,PIK3CA,PIK3CB,PIK3CD,PIK3CG,PIK3R2,PIK3R4,PISD,PLA1A,PLA2G6,PNPLA8,PTEN,SELENOI,SLC44A1,STARD7,SYNJ1,SYNJ2,TMEM86B,TPTE2
REACTOME_GAP_JUNCTION_DEGRADATION	1.6e-05	0.00012	12	8	ACTB,ACTG1,AP2M1,CLTC,CLTCL1,DNM1,GJA1,MYO6
REACTOME_ACTIVATION_OF_BAD_AND_TRANSLOCATION_TO_MITOCHONDRIA	1.6e-05	0.00012	15	9	AKT1,AKT2,AKT3,BAD,BID,PPP3R1,YWHAE,YWHAG,YWHAZ
REACTOME_CARGO_RECOGNITION_FOR_CLATHRIN_MEDIATED_ENDOCYTOSIS	1.7e-05	0.00012	105	29	AAK1,AP2M1,ARRB1,ARRB2,AVP,AVPR2,CBL,CFTR,CLTC,CLTCL1,EGF,EGFR,FCHO1,LRP2,NECAP1,SCARB2,SH3GL1,SH3GL2,SH3GL3,SLC18A3,SNAP91,STAM,SYT1,SYT2,TFRC,TOR1A,UBQLN1,VAMP2,VAMP7
REACTOME_EPHB_MEDIATED_FORWARD_SIGNALING	1.8e-05	0.00013	42	16	ACTB,ACTG1,CDC42,CFL1,EFNB2,EPHB1,EPHB2,FYN,GRIN1,GRIN2B,HRAS,LIMK1,PAK1,PTK2,RAC1,ROCK2
REACTOME_CATION_COUPLED_CHLORIDE_COTRANSPORTERS	2.1e-05	0.00015	7	6	SLC12A1,SLC12A2,SLC12A3,SLC12A4,SLC12A5,SLC12A6
REACTOME_CONSTITUTIVE_SIGNALING_BY_AKT1_E17K_IN_CANCER	2.1e-05	0.00015	26	12	AKT1,AKT2,AKT3,BAD,CDKN1B,CREB1,GSK3A,GSK3B,MTOR,NR4A1,PDPK1,TSC2
REACTOME_SIGNALING_BY_ERBB2_IN_CANCER	2.1e-05	0.00015	26	12	EGF,EGFR,ERBB2,ERBB4,HRAS,KRAS,NRAS,NRG1,NRG2,NRG3,PIK3CA,SOS1
REACTOME_ACTIVATION_OF_KAINATE_RECEPTORS_UPON_GLUTAMATE_BINDING	2.2e-05	0.00015	30	13	CALM1,DLG1,DLG3,DLG4,GNB1,GNB5,GNG3,GNG7,GRIK1,GRIK2,GRIK4,GRIK5,PLCB1
REACTOME_FOXO_MEDIATED_TRANSCRIPTION_OF_OXIDATIVE_STRESS_METABOLIC_AND_NEURONAL_GENES	2.2e-05	0.00015	30	13	ATXN3,G6PC,GCK,NPY,NR3C1,PCK1,POMC,PPARGC1A,SIN3A,SIRT3,SMAD2,SMAD4,SOD2
REACTOME_MET_ACTIVATES_PTK2_SIGNALING	2.2e-05	0.00015	30	13	COL11A1,COL1A1,COL1A2,COL2A1,COL3A1,COL5A2,LAMA1,LAMA2,LAMA5,LAMB1,LAMC3,MET,PTK2
REACTOME_APOPTOTIC_CLEAVAGE_OF_CELLULAR_PROTEINS	2e-05	0.00015	38	15	APC,BCAP31,CASP8,CTNNB1,DBNL,DSG2,GAS2,GSN,LMNB1,MAPT,OCLN,PTK2,SATB1,SPTAN1,STK24
REACTOME_REGULATION_OF_PTEN_GENE_TRANSCRIPTION	2.3e-05	0.00016	61	20	ATF2,ATN1,BMI1,CHD3,CHD4,EED,EZH2,GATAD2B,HDAC3,JUN,KDM1A,MAPK1,MAPK3,MTOR,PPARG,PTEN,REST,RHEB,SNAI2,TP53
REACTOME_NA_CL_DEPENDENT_NEUROTRANSMITTER_TRANSPORTERS	2.4e-05	0.00017	19	10	SLC18A2,SLC6A1,SLC6A11,SLC6A12,SLC6A19,SLC6A2,SLC6A20,SLC6A3,SLC6A5,SLC6A9
REACTOME_VEGFR2_MEDIATED_CELL_PROLIFERATION	2.4e-05	0.00017	19	10	CALM1,HRAS,ITPR1,ITPR2,KDR,KRAS,NRAS,PDPK1,PRKCA,VEGFA
REACTOME_POTENTIAL_THERAPEUTICS_FOR_SARS	2.5e-05	0.00017	81	24	AP2M1,ATP1A1,ATP1A2,ATP1A3,CHD3,CHD4,CRBN,FURIN,FXYD2,GATAD2B,IFNAR2,IL1R1,ITGA4,KDM1A,NR3C1,PHF21A,PTGES3,REST,ROCK2,STAT2,TBK1,TUBB,TYK2,VEGFA
REACTOME_GABA_B_RECEPTOR_ACTIVATION	2.5e-05	0.00018	43	16	ADCY1,ADCY5,ADCY8,GABBR1,GABBR2,GNB1,GNB5,GNG3,GNG7,KCNJ10,KCNJ2,KCNJ3,KCNJ4,KCNJ5,KCNJ6,KCNJ9
REACTOME_ECM_PROTEOGLYCANS	2.5e-05	0.00018	76	23	AGRN,APP,COL1A1,COL1A2,COL2A1,COL3A1,COL4A1,COL4A2,COL4A4,COL5A2,COL6A2,COL6A3,COL6A5,HSPG2,ITGAV,LAMA1,LAMA2,LAMA5,LAMB1,MATN4,TGFB1,TNC,TNR
REACTOME_DEGRADATION_OF_THE_EXTRACELLULAR_MATRIX	2.6e-05	0.00018	140	35	ADAM10,ADAMTS4,CAPN15,CAPN3,CAPN5,COL11A1,COL18A1,COL1A1,COL1A2,COL2A1,COL3A1,COL4A1,COL4A2,COL4A4,COL5A2,COL6A2,COL6A3,COL6A5,COL7A1,CTSD,ELN,FBN2,FURIN,HSPG2,HTRA1,LAMA5,LAMB1,MMP2,MMP3,MMP9,NID1,PHYKPL,PLG,PSEN1,SPP1
REACTOME_BETA_OXIDATION_OF_HEXANOYL_COA_TO_BUTANOYL_COA	2.8e-05	0.00019	5	5	ACADS,ECHS1,HADH,HADHA,HADHB
REACTOME_BETA_OXIDATION_OF_OCTANOYL_COA_TO_HEXANOYL_COA	2.8e-05	0.00019	5	5	ACADM,ECHS1,HADH,HADHA,HADHB
REACTOME_MECP2_REGULATES_TRANSCRIPTION_FACTORS	2.8e-05	0.00019	5	5	CREB1,MECP2,MEF2C,PPARG,RBFOX1
REACTOME_HEME_SIGNALING	3e-05	0.0002	48	17	ATF2,CLOCK,CREB1,CREBBP,HBB,HDAC3,MAFK,MEF2C,NFE2L2,PPARA,PPARGC1A,RAI1,RORA,SIRT1,SLC46A1,TBL1XR1,XPO1
REACTOME_CA2_PATHWAY	3e-05	0.0002	62	20	AGO2,AGO4,CALM1,CAMK2A,CTNNB1,GNAO1,GNB1,GNB5,GNG3,GNG7,ITPR1,ITPR2,KRAS,MYC,PLCB1,PPP3CA,PPP3R1,PRKCA,TNRC6A,TNRC6B
REACTOME_LYSOSOME_VESICLE_BIOGENESIS	3.2e-05	0.00021	35	14	AP1S2,AP4B1,AP4E1,AP4M1,AP4S1,APP,ARF1,ARRB1,CLTC,DNAJC6,GNS,SH3GL2,VAMP2,VAMP7
REACTOME_SELECTIVE_AUTOPHAGY	3.1e-05	0.00021	82	24	ARL13B,ATM,CFTR,CSNK2A1,CSNK2B,DYNC1H1,DYNC1I2,MFN1,MFN2,PCNT,PEX5,PRKAB1,PRKAG2,PRKN,SQSTM1,TUBA1A,TUBA3E,TUBA8,TUBB1,TUBB2A,TUBB2B,TUBB3,TUBB4A,VCP
REACTOME_SYNDECAN_INTERACTIONS	3.3e-05	0.00022	27	12	CASK,COL1A1,COL1A2,COL3A1,COL5A2,FGF2,ITGAV,ITGB4,PRKCA,TGFB1,TNC,TRAPPC4
REACTOME_TETRAHYDROBIOPTERIN_BH4_SYNTHESIS_RECYCLING_SALVAGE_AND_REGULATION	3.6e-05	0.00023	10	7	AKT1,CALM1,DHFR,GCH1,NOS3,PTS,SPR
REACTOME_COPI_INDEPENDENT_GOLGI_TO_ER_RETROGRADE_TRAFFIC	3.4e-05	0.00023	53	18	AGPAT3,BICD2,DYNC1H1,DYNC1I2,GALNT2,PAFAH1B1,PLA2G6,RAB18,RAB3GAP1,RAB3GAP2,TUBA1A,TUBA3E,TUBA8,TUBB1,TUBB2A,TUBB2B,TUBB3,TUBB4A
REACTOME_ACTIVATION_OF_RAC1	3.7e-05	0.00024	13	8	NCK1,NCK2,PAK1,PAK3,PAK6,RAC1,ROBO1,SOS1
REACTOME_REGULATION_OF_LIPID_METABOLISM_BY_PPARALPHA	3.7e-05	0.00024	120	31	ACADM,ACOX1,AGT,ARNT2,CD36,CDK19,CDK8,CLOCK,CPT1A,CPT2,CREBBP,CYP1A1,FDFT1,HDAC3,HMGCS2,MED12,MED13,MED13L,MED17,MED23,MED25,MED27,NCOR2,NR1H2,PPARA,PPARG,PPARGC1A,RORA,SIN3A,TBL1XR1,TXNRD1
REACTOME_MAP2K_AND_MAPK_ACTIVATION	4.1e-05	0.00026	40	15	ACTB,ACTG1,ARRB1,ARRB2,BRAF,CNKSR2,HRAS,KRAS,MAP2K1,MAP2K2,MAPK1,MAPK3,NRAS,RAP1B,VWF
REACTOME_MHC_CLASS_II_ANTIGEN_PRESENTATION	4e-05	0.00026	126	32	AP1S2,AP2M1,ARF1,CENPE,CLTC,CTSA,CTSD,CTSF,DNM1,DNM3,DYNC1H1,DYNC1I2,HLA-DQA1,HLA-DQB1,KIF11,KIF2A,KIF3C,KIF4A,KIF5A,KIF5B,SEC24D,SEC31A,SH3GL2,SPTBN2,TUBA1A,TUBA3E,TUBA8,TUBB1,TUBB2A,TUBB2B,TUBB3,TUBB4A
REACTOME_RESOLUTION_OF_SISTER_CHROMATID_COHESION	4e-05	0.00026	126	32	B9D2,BIRC5,BUB1B,CENPE,DYNC1H1,DYNC1I2,HDAC8,KIF2A,KNL1,NDE1,NSL1,NUP133,NUP160,PAFAH1B1,PPP2CA,PPP2R1A,PPP2R5D,RANBP2,RANGAP1,SMC1A,SPDL1,STAG1,STAG2,TUBA1A,TUBA3E,TUBA8,TUBB1,TUBB2A,TUBB2B,TUBB3,TUBB4A,XPO1
REACTOME_CELL_CYCLE_MITOTIC	4.5e-05	0.00029	561	101	AAAS,AKAP9,AKT1,AKT2,AKT3,ALMS1,ANKLE2,B9D2,BIRC5,BUB1B,CCND1,CCND2,CDC25B,CDK5RAP2,CDKN1B,CDKN1C,CDKN2A,CDKN2D,CENPE,CENPJ,CEP152,CEP164,CEP290,CHMP2B,CSNK1E,CSNK2A1,CSNK2B,DHFR,DNA2,DYNC1H1,DYNC1I2,DYRK1A,ESCO2,FBXW11,FZR1,GOLGA2,GSK3B,H2BC5,HDAC8,KIF2A,KNL1,LBR,LEMD2,LMNB1,MAPK1,MAPK3,MCM8,MCPH1,MYC,NCAPD3,NDE1,NIPBL,NSL1,NUP133,NUP160,NUP188,NUP214,NUP62,OFD1,PAFAH1B1,PCNT,PHF8,PLK4,POLA1,PPP…
REACTOME_PROGRAMMED_CELL_DEATH	4.7e-05	0.0003	208	46	AKT1,AKT2,AKT3,APC,BAD,BAK1,BAX,BCAP31,BID,CASP1,CASP8,CDKN2A,CHMP2B,CTNNB1,DBNL,DIABLO,DNM1L,DSG2,FADD,GAS2,GSN,HMGB1,IL18,IL1B,LMNB1,MAPK1,MAPK3,MAPT,OCLN,OPA1,PMAIP1,PPP3R1,PSMB8,PSMD12,PTK2,SATB1,SPTAN1,STAT3,STK24,STUB1,TFDP1,TICAM1,TP53,YWHAE,YWHAG,YWHAZ
REACTOME_TRANSCRIPTIONAL_REGULATION_OF_WHITE_ADIPOCYTE_DIFFERENTIATION	4.8e-05	0.00031	84	24	ADIPOQ,CD36,CDK19,CDK8,CREBBP,HDAC3,MED12,MED13,MED13L,MED17,MED23,MED25,MED27,NCOR2,NR2F2,PCK1,PPARA,PPARG,PPARGC1A,TBL1XR1,TGFB1,TNF,WNT1,ZNF467
REACTOME_GLUTAMATE_NEUROTRANSMITTER_RELEASE_CYCLE	5e-05	0.00032	24	11	CPLX1,GLS,RIMS1,SLC1A1,SLC1A2,SLC1A3,SNAP25,STXBP1,SYT1,UNC13B,VAMP2
REACTOME_APOPTOSIS	5.1e-05	0.00032	179	41	AKT1,AKT2,AKT3,APC,BAD,BAK1,BAX,BCAP31,BID,CASP8,CDKN2A,CTNNB1,DBNL,DIABLO,DNM1L,DSG2,FADD,GAS2,GSN,HMGB1,LMNB1,MAPK1,MAPK3,MAPT,OCLN,OPA1,PMAIP1,PPP3R1,PSMB8,PSMD12,PTK2,SATB1,SPTAN1,STAT3,STK24,TFDP1,TICAM1,TP53,YWHAE,YWHAG,YWHAZ
REACTOME_PLATELET_CALCIUM_HOMEOSTASIS	5.2e-05	0.00033	28	12	ATP2A2,ATP2B4,CALM1,ITPR1,ITPR2,ORAI1,P2RX6,P2RX7,SLC8A1,STIM1,TRPC3,TRPC6
REACTOME_SIGNALING_BY_FGFR4	5.7e-05	0.00036	41	15	BRAF,CBL,FGF1,FGF2,FGF8,HRAS,KRAS,MAPK1,MAPK3,NRAS,PIK3CA,PPP2CA,PPP2R1A,PTPN11,SOS1
REACTOME_ACETYLCHOLINE_NEUROTRANSMITTER_RELEASE_CYCLE	6e-05	0.00037	17	9	CHAT,CPLX1,RIMS1,SLC18A3,SNAP25,STXBP1,SYT1,UNC13B,VAMP2
REACTOME_TRANSCRIPTIONAL_ACTIVATION_OF_MITOCHONDRIAL_BIOGENESIS	6e-05	0.00037	55	18	ATF2,CALM1,CAMK4,CREB1,CREBBP,GLUD1,HCFC1,HDAC3,IDH2,MEF2C,POLG2,PPARA,PPARGC1A,SIRT3,SIRT5,SOD2,TBL1XR1,TWNK
REACTOME_CIRCADIAN_CLOCK	6.4e-05	0.0004	70	21	ATF2,AVP,BHLHE40,CLOCK,CPT1A,CREB1,CREBBP,CREM,CSNK1E,DBP,HDAC3,MEF2C,NR3C1,PPARA,PPARGC1A,PPP1CB,RAI1,RORA,SIK1,SIRT1,TBL1XR1
REACTOME_SUMOYLATION	6.7e-05	0.00042	187	42	AAAS,AR,BIRC5,BMI1,CDKN2A,CHD3,CREBBP,DNMT1,DNMT3A,HDAC4,HERC2,IKBKG,NCOR2,NR1H2,NR3C1,NR3C2,NR4A2,NUP133,NUP160,NUP188,NUP214,NUP62,PGR,PPARA,PPARG,PPARGC1A,RANBP2,RANGAP1,RORA,SATB1,SATB2,SENP2,SIN3A,SMC1A,STAG1,STAG2,THRB,TOP1,TOP2A,TOP2B,TP53,VDR
REACTOME_CD209_DC_SIGN_SIGNALING	7.4e-05	0.00045	21	10	CREBBP,FYN,HRAS,KRAS,NRAS,PAK1,PAK3,PRKACA,PRKACB,RPS6KA5
REACTOME_SYNAPTIC_ADHESION_LIKE_MOLECULES	7.4e-05	0.00045	21	10	DLG1,DLG3,DLG4,GRIA1,GRIA3,GRIA4,GRIN1,GRIN2A,GRIN2B,GRIN2D
REACTOME_TRANSPORT_OF_CONNEXONS_TO_THE_PLASMA_MEMBRANE	7.4e-05	0.00045	21	10	GJA1,GJB2,TUBA1A,TUBA3E,TUBA8,TUBB1,TUBB2A,TUBB2B,TUBB3,TUBB4A
REACTOME_NEGATIVE_REGULATION_OF_FGFR1_SIGNALING	7.3e-05	0.00045	33	13	ANOS1,BRAF,CBL,FGF1,FGF2,FGF22,FGF8,FGFR1,MAPK1,MAPK3,PPP2CA,PPP2R1A,PTPN11
REACTOME_RECYCLING_OF_EIF2_GDP	7.6e-05	0.00046	8	6	EIF2B1,EIF2B2,EIF2B3,EIF2B4,EIF2B5,EIF2S3
REACTOME_UBIQUINOL_BIOSYNTHESIS	7.6e-05	0.00046	8	6	COQ2,COQ3,COQ5,COQ6,COQ9,PDSS2
REACTOME_ACETYLCHOLINE_BINDING_AND_DOWNSTREAM_EVENTS	7.7e-05	0.00046	14	8	CHRNA2,CHRNA3,CHRNA4,CHRNA5,CHRNA7,CHRNB2,CHRNB3,CHRNB4
REACTOME_AKT_PHOSPHORYLATES_TARGETS_IN_THE_CYTOSOL	7.7e-05	0.00046	14	8	AKT1,AKT2,AKT3,BAD,CDKN1B,GSK3A,GSK3B,TSC2
REACTOME_DEGRADATION_OF_CYSTEINE_AND_HOMOCYSTEINE	7.7e-05	0.00046	14	8	CTH,ETHE1,GOT2,MPST,SLC25A10,SQOR,SUOX,TXN2
REACTOME_SHC1_EVENTS_IN_ERBB4_SIGNALING	7.7e-05	0.00046	14	8	ERBB4,HRAS,KRAS,NRAS,NRG1,NRG2,NRG3,SOS1
REACTOME_FRS_MEDIATED_FGFR2_SIGNALING	7.9e-05	0.00046	25	11	FGF1,FGF2,FGF22,FGF7,FGF8,FGFR2,HRAS,KRAS,NRAS,PTPN11,SOS1
REACTOME_ACTIVATION_OF_AMPK_DOWNSTREAM_OF_NMDARS	7.8e-05	0.00046	29	12	CALM1,MAPT,PRKAB1,PRKAG2,TUBA1A,TUBA3E,TUBA8,TUBB1,TUBB2A,TUBB2B,TUBB3,TUBB4A
REACTOME_DOWNREGULATION_OF_ERBB2_SIGNALING	7.8e-05	0.00046	29	12	AKT1,AKT2,AKT3,EGF,EGFR,ERBB2,ERBB4,NRG1,NRG2,NRG3,STUB1,USP8
REACTOME_EGR2_AND_SOX10_MEDIATED_INITIATION_OF_SCHWANN_CELL_MYELINATION	7.8e-05	0.00046	29	12	ADGRV1,GJB1,LAMA2,LAMB1,MAG,MBP,MPZ,PMP22,SMARCA4,SOX10,UTRN,YAP1
REACTOME_GLUCAGON_LIKE_PEPTIDE_1_GLP1_REGULATES_INSULIN_SECRETION	7.9e-05	0.00046	42	15	ADCY5,ADCY8,AKAP5,GLP1R,GNAS,GNB1,GNB5,GNG3,GNG7,ITPR1,ITPR2,KCNB1,KCNC2,PRKACA,PRKACB
REACTOME_NUCLEAR_ENVELOPE_NE_REASSEMBLY	7.9e-05	0.00046	76	22	ANKLE2,CHMP2B,LBR,LEMD2,LMNB1,NUP133,NUP160,NUP188,NUP62,PPP2CA,PPP2R1A,RANGAP1,SPAST,TUBA1A,TUBA3E,TUBA8,TUBB1,TUBB2A,TUBB2B,TUBB3,TUBB4A,VPS4A
REACTOME_ASSEMBLY_OF_COLLAGEN_FIBRILS_AND_OTHER_MULTIMERIC_STRUCTURES	8.1e-05	0.00047	61	19	COL11A1,COL18A1,COL1A1,COL1A2,COL2A1,COL3A1,COL4A1,COL4A2,COL4A4,COL5A2,COL6A2,COL6A3,COL6A5,COL7A1,DST,ITGB4,LOXL1,MMP3,MMP9
REACTOME_KINESINS	8.1e-05	0.00047	61	19	CENPE,KIF11,KIF13B,KIF1A,KIF1B,KIF2A,KIF3C,KIF4A,KIF5A,KIF5B,KIF6,TUBA1A,TUBA3E,TUBA8,TUBB1,TUBB2A,TUBB2B,TUBB3,TUBB4A
REACTOME_CELL_CYCLE	8.4e-05	0.00048	693	119	AAAS,AKAP9,AKT1,AKT2,AKT3,ALMS1,ANKLE2,ATM,ATR,ATRX,B9D2,BIRC5,BRCA2,BUB1B,CCND1,CCND2,CDC25B,CDK5RAP2,CDKN1B,CDKN1C,CDKN2A,CDKN2D,CENPE,CENPJ,CENPW,CEP152,CEP164,CEP290,CHMP2B,CSNK1E,CSNK2A1,CSNK2B,CTC1,DHFR,DKC1,DNA2,DYNC1H1,DYNC1I2,DYRK1A,ESCO2,FBXW11,FZR1,GOLGA2,GSK3B,H2BC5,HDAC8,HERC2,HSPA2,KAT5,KIF2A,KNL1,LBR,LEMD2,LMNB1,MAPK1,MAPK3,MCM8,MCPH1,MRE11,MYC,NCAPD3,NDE1,NIPBL,NSD2,NSL1,NUP133,NU…
REACTOME_ACTIVATED_NTRK2_SIGNALS_THROUGH_FRS2_AND_FRS3	8.7e-05	0.0005	11	7	BDNF,HRAS,KRAS,NRAS,NTRK2,PTPN11,SOS1
REACTOME_MUCOPOLYSACCHARIDOSES	8.7e-05	0.0005	11	7	ARSB,GLB1,GNS,HGSNAT,IDS,NAGLU,SGSH
REACTOME_TOLL_LIKE_RECEPTOR_TLR1_TLR2_CASCADE	8.8e-05	0.0005	103	27	AGER,APP,ATF2,CD36,CREB1,FBXW11,FOS,HMGB1,IKBKB,IKBKG,IRAK1,JUN,MAP2K1,MAPK1,MAPK10,MAPK3,MEF2C,MYD88,NOD2,PPP2CA,PPP2R1A,PPP2R5D,RPS6KA1,RPS6KA3,RPS6KA5,S100B,TLR2
REACTOME_INTERLEUKIN_12_SIGNALING	8.9e-05	0.00051	47	16	ARF1,CA1,CDC42,CFL1,IFNG,IL10,LMNB1,P4HB,PITPNA,PPIA,RALA,RAP1B,SOD1,SOD2,TYK2,VAMP7
REACTOME_SIGNALING_BY_FGFR	8.9e-05	0.00051	87	24	ANOS1,BRAF,CBL,FGF1,FGF2,FGF22,FGF7,FGF8,FGFR1,FGFR2,FGFR3,HNRNPA1,HNRNPH1,HRAS,KRAS,MAPK1,MAPK3,NRAS,PIK3CA,POLR2A,PPP2CA,PPP2R1A,PTPN11,SOS1
REACTOME_FLT3_SIGNALING	9.2e-05	0.00052	38	14	ABL2,AKT1,AKT2,AKT3,CBL,CDKN1B,FYN,HCK,HRAS,KRAS,NRAS,PIK3CA,PTPN11,SOS1
REACTOME_SIGNALING_BY_FGFR1_IN_DISEASE	9.2e-05	0.00052	38	14	CUX1,ERLIN2,FGF1,FGF2,FGF8,FGFR1,HRAS,KRAS,MYO18A,NRAS,PIK3CA,SOS1,STAT1,STAT3
REACTOME_APOPTOTIC_EXECUTION_PHASE	9.7e-05	0.00054	52	17	APC,BCAP31,CASP8,CTNNB1,DBNL,DNM1L,DSG2,GAS2,GSN,HMGB1,LMNB1,MAPT,OCLN,PTK2,SATB1,SPTAN1,STK24
REACTOME_HSP90_CHAPERONE_CYCLE_FOR_STEROID_HORMONE_RECEPTORS_SHR	0.0001	0.00056	57	18	AR,DNAJA1,DYNC1H1,DYNC1I2,HSPA1A,HSPA2,NR3C1,NR3C2,PGR,PTGES3,TUBA1A,TUBA3E,TUBA8,TUBB1,TUBB2A,TUBB2B,TUBB3,TUBB4A
REACTOME_TRANS_GOLGI_NETWORK_VESICLE_BUDDING	0.0001	0.00056	72	21	AP1S2,AP4B1,AP4E1,AP4M1,AP4S1,APP,ARF1,ARRB1,BLOC1S6,CLTC,DNAJC6,FTL,GNS,NECAP1,OCRL,PUM1,RAB5C,SH3GL2,TFRC,VAMP2,VAMP7
REACTOME_NEGATIVE_REGULATION_OF_FGFR2_SIGNALING	0.0001	0.00058	34	13	BRAF,CBL,FGF1,FGF2,FGF22,FGF7,FGF8,FGFR2,MAPK1,MAPK3,PPP2CA,PPP2R1A,PTPN11
REACTOME_RHOU_GTPASE_CYCLE	0.0001	0.00058	34	13	CDC42,CLTC,DST,MYO6,NCK1,NCK2,PAK1,PAK3,PIK3R2,SPTAN1,SRGAP2,STAM,USP9X
REACTOME_NOREPINEPHRINE_NEUROTRANSMITTER_RELEASE_CYCLE	0.00011	0.00059	18	9	CPLX1,MAOA,RIMS1,SLC18A2,SNAP25,STXBP1,SYT1,UNC13B,VAMP2
REACTOME_TIE2_SIGNALING	0.00011	0.00059	18	9	GRB14,HRAS,KRAS,NRAS,PIK3CA,PIK3CB,PIK3R2,PTPN11,SOS1
REACTOME_VASOPRESSIN_REGULATES_RENAL_WATER_HOMEOSTASIS_VIA_AQUAPORINS	0.00011	0.00059	43	15	ADCY1,ADCY5,ADCY8,AQP2,AQP4,AVP,AVPR2,GNAS,GNB1,GNB5,GNG3,GNG7,PRKACA,PRKACB,RAB11A
REACTOME_ACTIVATION_OF_BH3_ONLY_PROTEINS	0.00012	0.00063	30	12	AKT1,AKT2,AKT3,BAD,BID,PMAIP1,PPP3R1,TFDP1,TP53,YWHAE,YWHAG,YWHAZ
REACTOME_DOWNSTREAM_SIGNALING_OF_ACTIVATED_FGFR2	0.00012	0.00063	30	12	FGF1,FGF2,FGF22,FGF7,FGF8,FGFR2,HRAS,KRAS,NRAS,PIK3CA,PTPN11,SOS1
REACTOME_SUMOYLATION_OF_INTRACELLULAR_RECEPTORS	0.00012	0.00063	30	12	AR,HDAC4,NR1H2,NR3C1,NR3C2,NR4A2,PGR,PPARA,PPARG,RORA,THRB,VDR
REACTOME_DEREGULATED_CDK5_TRIGGERS_MULTIPLE_NEURODEGENERATIVE_PATHWAYS_IN_ALZHEIMER_S_DISEASE_MODELS	0.00012	0.00065	22	10	APP,CDC25B,CDK5,CDK5R1,GOLGA2,JUN,LMNB1,PRDX1,SOD2,YWHAE
REACTOME_NITRIC_OXIDE_STIMULATES_GUANYLATE_CYCLASE	0.00012	0.00065	22	10	GUCY1A1,ITPR1,KCNMA1,KCNMB3,KCNMB4,NOS1,NOS2,NOS3,PDE10A,PDE2A
REACTOME_PURINERGIC_SIGNALING_IN_LEISHMANIASIS_INFECTION	0.00012	0.00066	26	11	APP,C3,CASP1,ENTPD1,IL18,IL1B,MEFV,NLRP3,NT5E,P2RX7,TXN
REACTOME_ADAPTIVE_IMMUNE_SYSTEM	0.00012	0.00066	825	137	AKT1,AKT2,AKT3,AP1S2,AP2M1,ARF1,ATG7,BCAP31,BCL10,BLMH,C3,CALM1,CD36,CD3E,CD40LG,CD96,CDC42,CENPE,CLTC,COL1A1,COL1A2,COL2A1,COL3A1,CTLA4,CTSA,CTSD,CTSF,CUL2,CUL3,DNM1,DNM3,DYNC1H1,DYNC1I2,FBXL20,FBXL4,FBXO11,FBXO7,FBXW11,FBXW4,FCGR2B,FYN,FZR1,GAN,HACE1,HECW2,HERC1,HERC2,HLA-DQA1,HLA-DQB1,HMGB1,HRAS,HUWE1,IKBKB,IKBKG,ITGA4,ITGAV,ITPR1,ITPR2,KCTD7,KIF11,KIF2A,KIF3C,KIF4A,KIF5A,KIF5B,KLHL11,KRAS,LCP…
REACTOME_NUCLEAR_RECEPTOR_TRANSCRIPTION_PATHWAY	0.00013	0.00067	53	17	AR,NCOR2,NR1H2,NR1I3,NR2F1,NR3C1,NR3C2,NR4A1,NR4A2,NR4A3,PGR,PPARA,PPARG,RORA,RORB,THRB,VDR
REACTOME_SIGNALING_BY_FGFR2	0.00013	0.00067	73	21	BRAF,CBL,FGF1,FGF2,FGF22,FGF7,FGF8,FGFR2,HNRNPA1,HNRNPH1,HRAS,KRAS,MAPK1,MAPK3,NRAS,PIK3CA,POLR2A,PPP2CA,PPP2R1A,PTPN11,SOS1
REACTOME_SIGNALING_BY_FGFR_IN_DISEASE	0.00013	0.00069	63	19	CUX1,ERLIN2,FGF1,FGF2,FGF22,FGF7,FGF8,FGFR1,FGFR2,FGFR3,HRAS,KRAS,MYO18A,NRAS,PIK3CA,POLR2A,SOS1,STAT1,STAT3
REACTOME_METABOLISM_OF_STEROIDS	0.00014	0.00072	151	35	ABCC3,ACACA,AKR1C4,AMACR,ARV1,CREBBP,CUBN,CYP11A1,CYP27A1,CYP27B1,CYP2R1,CYP7B1,DHCR24,DHCR7,EBP,FASN,FDFT1,GC,HSD17B4,LBR,LRP2,LSS,MBTPS1,MBTPS2,NSDHL,POMC,PPARA,SC5D,SEC24D,SLCO1A2,SRD5A1,SRD5A3,STAR,TBL1XR1,VDR
REACTOME_SIGNALING_BY_WNT	0.00014	0.00074	331	64	AGO2,AGO4,AKT1,AKT2,AMER1,AP2M1,APC,ARRB2,CALM1,CAMK2A,CCDC88C,CHD8,CLTC,CREBBP,CSNK1E,CSNK1G2,CSNK2A1,CSNK2B,CTNNB1,CUL3,FRAT2,GNAO1,GNB1,GNB5,GNG3,GNG7,GSK3B,H2BC5,ITPR1,ITPR2,KAT5,KMT2D,KRAS,MEN1,MYC,PLCB1,PPP2CA,PPP2R1A,PPP2R5D,PPP3CA,PPP3R1,PRICKLE1,PRKCA,PRKCG,PSMB8,PSMD12,RAC1,RAC3,SMARCA4,SMURF1,SOX2,SOX4,SOX6,TCF4,TERT,TNKS2,TNRC6A,TNRC6B,TRRAP,USP8,VPS35,WNT1,XPO1,YWHAZ
REACTOME_ACTIVATED_NTRK2_SIGNALS_THROUGH_CDK5	0.00015	0.00076	6	5	BDNF,CDK5,CDK5R1,NTRK2,RAC1
REACTOME_BETA_OXIDATION_OF_DECANOYL_COA_TO_OCTANOYL_COA_COA	0.00015	0.00076	6	5	ACADM,ECHS1,HADH,HADHA,HADHB
REACTOME_ESTROGEN_STIMULATED_SIGNALING_THROUGH_PRKCZ	0.00015	0.00076	6	5	HRAS,KRAS,MAPK1,NRAS,PDPK1
REACTOME_NEGATIVE_FEEDBACK_REGULATION_OF_MAPK_PATHWAY	0.00015	0.00076	6	5	BRAF,MAP2K1,MAP2K2,MAPK1,MAPK3
REACTOME_VASOPRESSIN_LIKE_RECEPTORS	0.00015	0.00076	6	5	AVP,AVPR1A,AVPR1B,AVPR2,OXTR
REACTOME_CONSTITUTIVE_SIGNALING_BY_EGFRVIII	0.00015	0.00076	15	8	CBL,EGF,EGFR,HRAS,KRAS,NRAS,PIK3CA,SOS1
REACTOME_ERBB2_REGULATES_CELL_MOTILITY	0.00015	0.00076	15	8	DIAPH1,EGF,EGFR,ERBB2,ERBB4,NRG1,NRG2,NRG3
REACTOME_PHASE_2_PLATEAU_PHASE	0.00015	0.00076	15	8	AKAP9,CACNA1C,CACNA2D2,CACNG4,CACNG8,KCNE1,KCNE2,KCNQ1
REACTOME_AGGREPHAGY	0.00014	0.00076	44	15	ARL13B,CFTR,DYNC1H1,DYNC1I2,PCNT,PRKN,TUBA1A,TUBA3E,TUBA8,TUBB1,TUBB2A,TUBB2B,TUBB3,TUBB4A,VCP
REACTOME_INTEGRIN_CELL_SURFACE_INTERACTIONS	0.00017	0.00087	85	23	AGRN,COL18A1,COL1A1,COL1A2,COL2A1,COL3A1,COL4A1,COL4A2,COL4A4,COL5A2,COL6A2,COL6A3,COL6A5,COL7A1,HSPG2,ITGA4,ITGAV,JAM2,JAM3,KDR,SPP1,TNC,VWF
REACTOME_GLYCOGEN_METABOLISM	0.00018	0.00093	27	11	AGL,CALM1,EPM2A,GBE1,GYS1,GYS2,NHLRC1,PGM1,PHKG2,PPP1R3C,UGP2
REACTOME_VEGFR2_MEDIATED_VASCULAR_PERMEABILITY	0.00018	0.00093	27	11	AKT1,AKT2,AKT3,CALM1,CTNNB1,MTOR,NOS3,PAK1,PAK3,PDPK1,RAC1
REACTOME_CREB1_PHOSPHORYLATION_THROUGH_THE_ACTIVATION_OF_ADENYLATE_CYCLASE	0.00019	0.00094	12	7	ADCY1,ADCY8,CALM1,CREB1,PRKACA,PRKACB,PRKX
REACTOME_SEROTONIN_RECEPTORS	0.00019	0.00094	12	7	HTR1A,HTR1B,HTR2A,HTR2B,HTR2C,HTR4,HTR7
REACTOME_FRS_MEDIATED_FGFR1_SIGNALING	0.00019	0.00095	23	10	FGF1,FGF2,FGF22,FGF8,FGFR1,HRAS,KRAS,NRAS,PTPN11,SOS1
REACTOME_POST_CHAPERONIN_TUBULIN_FOLDING_PATHWAY	0.00019	0.00095	23	10	TBCD,TBCE,TUBA1A,TUBA3E,TUBA8,TUBB1,TUBB2A,TUBB2B,TUBB3,TUBB4A
REACTOME_ACTIVATED_NTRK2_SIGNALS_THROUGH_RAS	0.0002	0.001	9	6	BDNF,HRAS,KRAS,NRAS,NTRK2,SOS1
REACTOME_SHC_RELATED_EVENTS_TRIGGERED_BY_IGF1R	0.0002	0.001	9	6	HRAS,IGF1R,IGF2,KRAS,NRAS,SOS1
REACTOME_NETRIN_1_SIGNALING	0.0002	0.001	50	16	CDC42,DSCAM,DSCAML1,FYN,NCK1,PAK1,PITPNA,PTK2,PTPN11,RAC1,ROBO1,SIAH1,TRIO,TRPC3,TRPC5,TRPC6
REACTOME_TRANSCRIPTIONAL_REGULATION_BY_RUNX2	0.00023	0.0011	120	29	AKT1,AKT2,AKT3,AR,BAX,CCND1,COL1A1,DLX5,GLI2,GLI3,GSK3B,HDAC3,HDAC4,IHH,MAF,MAPK1,MAPK3,MSX2,NR3C1,PPARGC1A,PSMB8,PSMD12,RB1,SATB2,SMAD4,SMURF1,STAT1,STUB1,YAP1
REACTOME_ELEVATION_OF_CYTOSOLIC_CA2_LEVELS	0.00026	0.0012	16	8	ITPR1,ITPR2,ORAI1,P2RX6,P2RX7,STIM1,TRPC3,TRPC6
REACTOME_GLYCOGEN_STORAGE_DISEASES	0.00026	0.0012	16	8	EPM2A,G6PC,GBE1,GYS1,GYS2,NHLRC1,PPP1R3C,SLC37A4
REACTOME_GLYCOGEN_SYNTHESIS	0.00026	0.0012	16	8	EPM2A,GBE1,GYS1,GYS2,NHLRC1,PGM1,PPP1R3C,UGP2
REACTOME_PI3K_EVENTS_IN_ERBB2_SIGNALING	0.00026	0.0012	16	8	EGF,EGFR,ERBB2,ERBB4,NRG1,NRG2,NRG3,PIK3CA
REACTOME_SEMA3A_PAK_DEPENDENT_AXON_REPULSION	0.00026	0.0012	16	8	CFL1,FYN,LIMK1,PAK1,PAK3,PLXNA1,PLXNA3,RAC1
REACTOME_SIGNALING_BY_ERBB2_ECD_MUTANTS	0.00026	0.0012	16	8	EGF,EGFR,ERBB2,HRAS,KRAS,NRAS,PIK3CA,SOS1
REACTOME_G_PROTEIN_BETA_GAMMA_SIGNALLING	0.00024	0.0012	32	12	AKT1,AKT2,AKT3,CDC42,GNB1,GNB5,GNG3,GNG7,PAK1,PDPK1,PIK3CG,PLCB1
REACTOME_NUCLEAR_SIGNALING_BY_ERBB4	0.00024	0.0012	32	12	APOE,ERBB4,GFAP,NRG1,NRG2,NRG3,PGR,PSEN1,PSEN2,S100B,WWOX,YAP1
REACTOME_SEALING_OF_THE_NUCLEAR_ENVELOPE_NE_BY_ESCRT_III	0.00024	0.0012	32	12	CHMP2B,LEMD2,SPAST,TUBA1A,TUBA3E,TUBA8,TUBB1,TUBB2A,TUBB2B,TUBB3,TUBB4A,VPS4A
REACTOME_INTERLEUKIN_17_SIGNALING	0.00025	0.0012	71	20	ATF2,CREB1,FBXW11,FOS,IKBKB,IKBKG,IRAK1,JUN,MAP2K1,MAPK1,MAPK10,MAPK3,MEF2C,NOD2,PPP2CA,PPP2R1A,PPP2R5D,RPS6KA1,RPS6KA3,RPS6KA5
REACTOME_PROTEIN_FOLDING	0.00025	0.0012	98	25	ACTB,ARFGEF2,CSNK2A1,CSNK2B,FBXW4,GBA,GNA11,GNAQ,GNB1,GNB5,GNG3,GNG7,HDAC3,STAT3,TBCD,TBCE,TP53,TUBA1A,TUBA3E,TUBA8,TUBB1,TUBB2A,TUBB2B,TUBB3,TUBB4A
REACTOME_M_PHASE	0.00025	0.0012	417	76	AAAS,AKAP9,ALMS1,ANKLE2,B9D2,BIRC5,BUB1B,CDK5RAP2,CENPE,CENPJ,CEP152,CEP164,CEP290,CHMP2B,CSNK1E,CSNK2A1,CSNK2B,DYNC1H1,DYNC1I2,GOLGA2,H2BC5,HDAC8,KIF2A,KNL1,LBR,LEMD2,LMNB1,MAPK1,MAPK3,MCPH1,NCAPD3,NDE1,NIPBL,NSL1,NUP133,NUP160,NUP188,NUP214,NUP62,OFD1,PAFAH1B1,PCNT,PHF8,PLK4,PPP2CA,PPP2R1A,PPP2R5D,PRKACA,PRKCA,PSMB8,PSMD12,RANBP2,RANGAP1,RB1,SET,SMC1A,SPAST,SPDL1,STAG1,STAG2,TUBA1A,TUBA3E,TUBA8…
REACTOME_NOTCH_HLH_TRANSCRIPTION_PATHWAY	0.00027	0.0013	28	11	CREBBP,HDAC3,HDAC4,HDAC8,NCOR2,NOTCH1,NOTCH2,NOTCH3,NOTCH4,RBPJ,TBL1XR1
REACTOME_TRP_CHANNELS	0.00027	0.0013	28	11	MCOLN3,TRPC3,TRPC5,TRPC6,TRPM1,TRPM2,TRPM3,TRPM6,TRPM7,TRPV1,TRPV5
REACTOME_RUNX1_INTERACTS_WITH_CO_FACTORS_WHOSE_PRECISE_EFFECT_ON_RUNX1_TARGETS_IS_NOT_KNOWN	0.00028	0.0013	37	13	ACTL6B,ARID1A,ARID1B,ARID2,AUTS2,BMI1,CSNK2A1,CSNK2B,SMARCA2,SMARCA4,SMARCB1,SMARCC2,SMARCE1
REACTOME_GOLGI_ASSOCIATED_VESICLE_BIOGENESIS	0.00027	0.0013	56	17	AP1S2,AP4B1,AP4E1,ARF1,ARRB1,BLOC1S6,CLTC,DNAJC6,FTL,NECAP1,OCRL,PUM1,RAB5C,SH3GL2,TFRC,VAMP2,VAMP7
REACTOME_FRS_MEDIATED_FGFR3_SIGNALING	0.00029	0.0014	20	9	FGF1,FGF2,FGF8,FGFR3,HRAS,KRAS,NRAS,PTPN11,SOS1
REACTOME_PKA_MEDIATED_PHOSPHORYLATION_OF_CREB	0.00029	0.0014	20	9	ADCY1,ADCY5,ADCY8,CALM1,CREB1,NBEA,PRKACA,PRKACB,PRKX
REACTOME_SIGNALING_BY_KIT_IN_DISEASE	0.00029	0.0014	20	9	FYN,HRAS,KRAS,NRAS,PIK3CA,PIK3R2,SOS1,STAT1,STAT3
REACTOME_RUNX2_REGULATES_OSTEOBLAST_DIFFERENTIATION	0.00029	0.0014	24	10	AR,COL1A1,GLI3,HDAC3,MAF,MAPK1,MAPK3,RB1,SATB2,YAP1
REACTOME_GLYCOLYSIS	0.0003	0.0014	72	20	AAAS,ALDOB,GCK,HK1,HK3,NUP133,NUP160,NUP188,NUP214,NUP62,PFKM,PGK1,PGK2,PGP,PPP2CA,PPP2R1A,PPP2R5D,PRKACA,PRKACB,RANBP2
REACTOME_RAB_REGULATION_OF_TRAFFICKING	0.00031	0.0014	122	29	AKT1,AKT2,AKT3,ALS2CL,DENND2B,DENND5A,DENND6B,GDI1,MADD,RAB11A,RAB11B,RAB18,RAB27A,RAB39B,RAB3GAP1,RAB3GAP2,RAB5C,RIN2,TBC1D20,TBC1D24,TRAPPC11,TRAPPC12,TRAPPC2L,TRAPPC4,TRAPPC6B,TRAPPC9,TSC1,TSC2,YWHAE
REACTOME_CD28_CO_STIMULATION	0.00033	0.0015	33	12	AKT1,AKT2,AKT3,CDC42,FYN,MTOR,PAK1,PAK3,PDPK1,PIK3CA,PIK3R2,RAC1
REACTOME_SIALIC_ACID_METABOLISM	0.00033	0.0015	33	12	CTSA,GLB1,GNE,NANS,NEU1,SLC17A5,SLC35A1,ST3GAL3,ST3GAL4,ST3GAL5,ST8SIA1,ST8SIA2
REACTOME_MITOCHONDRIAL_BIOGENESIS	0.00032	0.0015	94	24	ATF2,ATP5F1A,ATP5F1D,CALM1,CAMK4,CREB1,CREBBP,GLUD1,HCFC1,HDAC3,IDH2,MEF2C,MICOS13,MTX2,POLG2,PPARA,PPARGC1A,PRKAB1,PRKAG2,SIRT3,SIRT5,SOD2,TBL1XR1,TWNK
REACTOME_DOWNREGULATION_OF_ERBB2_ERBB3_SIGNALING	0.00036	0.0017	13	7	AKT1,AKT2,AKT3,ERBB2,NRG1,NRG2,USP8
REACTOME_ERBB2_ACTIVATES_PTK6_SIGNALING	0.00036	0.0017	13	7	EGF,EGFR,ERBB2,ERBB4,NRG1,NRG2,NRG3
REACTOME_NEGATIVE_REGULATION_OF_FGFR3_SIGNALING	0.00039	0.0017	29	11	BRAF,CBL,FGF1,FGF2,FGF8,FGFR3,MAPK1,MAPK3,PPP2CA,PPP2R1A,PTPN11
REACTOME_GAP_JUNCTION_ASSEMBLY	0.00038	0.0017	38	13	GJA1,GJB1,GJB2,GJC2,GJD2,TUBA1A,TUBA3E,TUBA8,TUBB1,TUBB2A,TUBB2B,TUBB3,TUBB4A
REACTOME_GENE_AND_PROTEIN_EXPRESSION_BY_JAK_STAT_SIGNALING_AFTER_INTERLEUKIN_12_STIMULATION	0.00038	0.0017	38	13	ARF1,CA1,CDC42,CFL1,IFNG,IL10,LMNB1,PITPNA,PPIA,RALA,RAP1B,SOD1,SOD2
REACTOME_SIGNALING_BY_SCF_KIT	0.00041	0.0018	43	14	CBL,FYN,HRAS,KRAS,MMP9,NRAS,PIK3CA,PIK3R2,PRKCA,PTPN11,RAC1,SOS1,STAT1,STAT3
REACTOME_CELLULAR_RESPONSE_TO_HEAT_STRESS	0.00041	0.0018	101	25	AAAS,ATM,ATR,CAMK2A,CAMK2B,CAMK2G,CREBBP,CRYAB,GSK3B,HIKESHI,HSPA1A,HSPA2,MAPK1,MAPK3,MTOR,NUP133,NUP160,NUP188,NUP214,NUP62,PTGES3,RANBP2,SIRT1,VCP,YWHAE
REACTOME_DOWNSTREAM_SIGNALING_OF_ACTIVATED_FGFR3	0.00043	0.0019	25	10	FGF1,FGF2,FGF8,FGFR3,HRAS,KRAS,NRAS,PIK3CA,PTPN11,SOS1
REACTOME_SIGNALING_BY_ERYTHROPOIETIN	0.00043	0.0019	25	10	EPO,HRAS,KRAS,NRAS,PIK3CA,PIK3CB,PIK3CD,PIK3CG,PLCG2,SOS1
REACTOME_RAB_GEFS_EXCHANGE_GTP_FOR_GDP_ON_RABS	0.00042	0.0019	90	23	AKT1,AKT2,AKT3,ALS2CL,DENND2B,DENND5A,DENND6B,GDI1,MADD,RAB18,RAB27A,RAB39B,RAB3GAP1,RAB3GAP2,RAB5C,RIN2,TRAPPC11,TRAPPC12,TRAPPC2L,TRAPPC4,TRAPPC6B,TRAPPC9,YWHAE
REACTOME_CELLULAR_RESPONSE_TO_CHEMICAL_STRESS	0.00044	0.0019	160	35	ABCC1,ATOX1,ATP7A,COX4I1,COX6B1,COX8A,CREBBP,CSNK2A1,CSNK2B,CUL3,GPX1,HBB,HDAC3,LRPPRC,MAFK,NCOR2,NDUFA4,NFE2L2,NLRP3,P4HB,PPARA,PRDX1,PSMB8,PSMD12,SCO2,SIN3A,SOD1,SOD2,SOD3,STAT3,SURF1,TBL1XR1,TXN,TXN2,TXNRD1
REACTOME_REGULATION_OF_TP53_ACTIVITY	0.00044	0.0019	160	35	AKT1,AKT2,AKT3,ATM,ATR,BRPF1,CDK5,CDK5R1,CDKN2A,CHD3,CHD4,CSNK2A1,CSNK2B,DNA2,EHMT1,GATAD2B,KAT5,KAT6A,MRE11,MTOR,PDPK1,PPP2CA,PPP2R1A,PRKAB1,PRKAG2,SGK1,STK11,SUPT16H,TAF1,TAF13,TBP,TP53,TP53RK,TTC5,USP7
REACTOME_ACTIVATED_NTRK2_SIGNALS_THROUGH_FYN	0.00047	0.002	7	5	BDNF,FYN,GRIN2B,NTRK2,RAC1
REACTOME_NRCAM_INTERACTIONS	0.00047	0.002	7	5	CNTN2,DLG1,DLG3,DLG4,NRP2
REACTOME_RSK_ACTIVATION	0.00047	0.002	7	5	MAPK1,MAPK3,PDPK1,RPS6KA1,RPS6KA3
REACTOME_ACTIVATION_OF_THE_AP_1_FAMILY_OF_TRANSCRIPTION_FACTORS	0.00046	0.002	10	6	ATF2,FOS,JUN,MAPK1,MAPK10,MAPK3
REACTOME_CAMK_IV_MEDIATED_PHOSPHORYLATION_OF_CREB	0.00046	0.002	10	6	CALM1,CAMK2A,CAMK2B,CAMK2G,CAMK4,CREB1
REACTOME_P75NTR_REGULATES_AXONOGENESIS	0.00046	0.002	10	6	ARHGDIA,LINGO1,MAG,NGF,NGFR,RTN4R
REACTOME_RUNX3_REGULATES_P14_ARF	0.00046	0.002	10	6	BRD2,CCND1,CDKN2A,HDAC4,KRAS,TGFB1
REACTOME_SIGNALING_BY_FGFR3_FUSIONS_IN_CANCER	0.00046	0.002	10	6	FGFR3,HRAS,KRAS,NRAS,PIK3CA,SOS1
REACTOME_BETA_CATENIN_PHOSPHORYLATION_CASCADE	0.00044	0.002	17	8	AMER1,APC,CTNNB1,FRAT2,GSK3B,PPP2CA,PPP2R1A,PPP2R5D
REACTOME_CTLA4_INHIBITORY_SIGNALING	0.00046	0.002	21	9	AKT1,AKT2,AKT3,CTLA4,FYN,PPP2CA,PPP2R1A,PPP2R5D,PTPN11
REACTOME_SHC_MEDIATED_CASCADE_FGFR1	0.00046	0.002	21	9	FGF1,FGF2,FGF22,FGF8,FGFR1,HRAS,KRAS,NRAS,SOS1
REACTOME_SIGNALLING_TO_ERKS	0.00046	0.002	34	12	BRAF,CRK,HRAS,KRAS,MAP2K1,MAP2K2,MAPK1,MAPK3,NGF,NRAS,RALA,SOS1
REACTOME_COSTIMULATION_BY_THE_CD28_FAMILY	0.00045	0.002	74	20	AKT1,AKT2,AKT3,CD3E,CDC42,CTLA4,FYN,HLA-DQA1,HLA-DQB1,MTOR,PAK1,PAK3,PDPK1,PIK3CA,PIK3R2,PPP2CA,PPP2R1A,PPP2R5D,PTPN11,RAC1
REACTOME_HEDGEHOG_OFF_STATE	0.00045	0.002	113	27	ADCY1,ADCY5,ADCY8,GLI2,GLI3,GNAS,GSK3B,IFT140,IFT172,KIF7,MKS1,NUMB,OFD1,PRKACA,PRKACB,PSMB8,PSMD12,PTCH1,SMO,TTC21B,TUBA1A,TUBB1,TUBB2A,TUBB2B,TUBB3,TUBB4A,WDR19
REACTOME_COLLAGEN_CHAIN_TRIMERIZATION	0.00054	0.0023	44	14	COL11A1,COL18A1,COL1A1,COL1A2,COL2A1,COL3A1,COL4A1,COL4A2,COL4A4,COL5A2,COL6A2,COL6A3,COL6A5,COL7A1
REACTOME_INTRA_GOLGI_TRAFFIC	0.00054	0.0023	44	14	ARF1,COG2,COG4,COG5,COG6,COG7,COG8,CUX1,GOSR2,MAN2A2,NAPB,NSF,SNAP29,TRIP11
REACTOME_TRANSPORT_OF_VITAMINS_NUCLEOSIDES_AND_RELATED_MOLECULES	0.00054	0.0023	44	14	APOD,AVP,SLC16A2,SLC25A4,SLC27A4,SLC28A1,SLC29A1,SLC33A1,SLC35A1,SLC35A2,SLC35A3,SLC35C1,SLC5A6,SLCO1A2
REACTOME_RESPONSE_TO_ELEVATED_PLATELET_CYTOSOLIC_CA2	0.00056	0.0024	132	30	ACTN2,AHSG,APP,CALM1,CD36,CFL1,ECM1,EGF,FLNA,GTPBP2,HRG,IGF2,LAMP2,MMRN1,PCDH7,PDGFB,PLG,PPIA,PRKCA,PRKCG,PROS1,PSAP,SELENOP,SERPINA3,SOD1,STXBP2,TGFB1,TTN,VEGFA,VWF
REACTOME_TRANSLATION	0.00057	0.0024	295	56	AARS1,AIMP1,AIMP2,CARS1,CARS2,DARS2,EARS2,EEF1A2,EEF1B2,EEF1D,EIF2B1,EIF2B2,EIF2B3,EIF2B4,EIF2B5,EIF2S3,EIF3E,EIF3F,EIF4G1,EPRS1,FARS2,FARSA,FARSB,GADD45GIP1,GFM1,GFM2,GSPT2,IARS1,IARS2,KARS1,LARS1,LARS2,MRPL12,MRPS12,MRPS22,MRPS23,MTFMT,N6AMT1,NARS1,NARS2,PARS2,PPA2,PTCD3,QARS1,RARS1,RARS2,RPL10,SARS1,SARS2,SRP54,SSR4,TARS2,TSFM,VARS1,VARS2,WARS2
REACTOME_MITOCHONDRIAL_PROTEIN_IMPORT	0.00062	0.0026	65	18	ACO2,ATP5F1A,BCS1L,COQ2,CS,FXN,GFER,HSPD1,MTX2,NDUFB8,OTC,PITRM1,PMPCA,PMPCB,SLC25A12,SLC25A13,SLC25A4,TIMM50
REACTOME_DEFECTS_IN_COBALAMIN_B12_METABOLISM	0.00065	0.0027	14	7	CUBN,LMBRD1,MMAA,MMACHC,MMADHC,MTR,MTRR
REACTOME_GLUTAMATE_AND_GLUTAMINE_METABOLISM	0.00065	0.0027	14	7	ALDH18A1,GLS,GLUD1,GLUL,GOT2,PYCR1,PYCR2
REACTOME_PROLONGED_ERK_ACTIVATION_EVENTS	0.00065	0.0027	14	7	BRAF,CRK,MAP2K1,MAP2K2,MAPK1,MAPK3,NGF
REACTOME_PTK6_REGULATES_RHO_GTPASES_RAS_GTPASE_AND_MAP_KINASES	0.00065	0.0027	14	7	CRK,ELMO1,ELMO2,HRAS,KRAS,NRAS,RAC1
REACTOME_SYNTHESIS_OF_IP2_IP_AND_INS_IN_THE_CYTOSOL	0.00065	0.0027	14	7	IMPA1,IMPA2,INPP4A,MIOX,MTMR9,OCRL,SYNJ1
REACTOME_ADORA2B_MEDIATED_ANTI_INFLAMMATORY_CYTOKINES_PRODUCTION	0.00064	0.0027	133	30	ADCY1,ADCY5,ADCY8,ADORA2A,ADORA2B,AVP,AVPR2,CREB1,CRH,CRHR1,DRD1,GLP1R,GNAS,GNB1,GNB5,GNG3,GNG7,HRH2,HTR4,HTR7,IL6,MC2R,MC4R,POMC,PRKACA,PRKACB,PRKX,PTH,RXFP1,TAAR2
REACTOME_ERK_MAPK_TARGETS	0.00069	0.0028	22	9	MAPK1,MAPK3,MEF2C,PPP2CA,PPP2R1A,PPP2R5D,RPS6KA1,RPS6KA3,RPS6KA5
REACTOME_HS_GAG_DEGRADATION	0.00069	0.0028	22	9	AGRN,GLB1,GPC3,GPC4,HGSNAT,HSPG2,IDS,NAGLU,SGSH
REACTOME_RET_SIGNALING	0.00067	0.0028	40	13	GDNF,GFRA2,NRTN,PIK3CA,PIK3CB,PIK3CD,PIK3R2,PRKACA,PRKACB,PRKCA,PTPN11,RET,SOS1
REACTOME_SIGNALING_BY_EGFR	0.00069	0.0028	50	15	ADAM10,CBL,CDC42,EGF,EGFR,HRAS,KRAS,NRAS,PIK3CA,PTPN11,SH3GL1,SH3GL2,SH3GL3,SOS1,STAM
REACTOME_RHOJ_GTPASE_CYCLE	0.00068	0.0028	55	16	ARHGAP21,ARHGAP32,ARL13B,CDC42,DIAPH3,DOCK8,GJA1,MPP7,OCRL,OPHN1,PAK1,PAK3,PIK3R2,SLC4A7,TFRC,TRIO
REACTOME_PRE_NOTCH_PROCESSING_IN_GOLGI	0.00071	0.0029	18	8	ATP2A2,FURIN,NOTCH1,NOTCH2,NOTCH3,NOTCH4,ST3GAL3,ST3GAL4
REACTOME_SHC_MEDIATED_CASCADE_FGFR3	0.00071	0.0029	18	8	FGF1,FGF2,FGF8,FGFR3,HRAS,KRAS,NRAS,SOS1
REACTOME_GLYCEROPHOSPHOLIPID_BIOSYNTHESIS	0.00072	0.0029	128	29	ACHE,AGPAT1,AGPAT3,BCHE,CDS2,CHAT,CHKB,CPNE6,CSNK2A1,CSNK2B,DDHD2,ETNK1,ETNK2,GNPAT,GPD2,HADHA,HADHB,MBOAT7,MFSD2A,OSBPL5,PCYT2,PISD,PLA1A,PLA2G6,PNPLA8,SELENOI,SLC44A1,STARD7,TMEM86B
REACTOME_DOWNSTREAM_SIGNALING_OF_ACTIVATED_FGFR1	0.00075	0.003	31	11	FGF1,FGF2,FGF22,FGF8,FGFR1,HRAS,KRAS,NRAS,PIK3CA,PTPN11,SOS1
REACTOME_EFFECTS_OF_PIP2_HYDROLYSIS	0.00088	0.0035	27	10	ABHD12,ABHD6,DAGLA,DGKD,DGKE,DGKZ,ITPR1,ITPR2,TRPC3,TRPC6
REACTOME_INTERLEUKIN_10_SIGNALING	0.00088	0.0035	46	14	CCR2,CCR5,IL10,IL18,IL1B,IL1R1,IL1RN,IL6,PTGS2,STAT3,TNF,TNFRSF1A,TNFRSF1B,TYK2
REACTOME_ASPARTATE_AND_ASPARAGINE_METABOLISM	0.0009	0.0036	11	6	ASNS,ASPA,GOT2,NAT8L,SLC25A12,SLC25A13
REACTOME_CREATINE_METABOLISM	0.0009	0.0036	11	6	CKB,CKMT1B,GAMT,SLC6A11,SLC6A12,SLC6A8
REACTOME_INTERLEUKIN_6_SIGNALING	0.0009	0.0036	11	6	CBL,IL6,PTPN11,STAT1,STAT3,TYK2
REACTOME_MITOCHONDRIAL_FATTY_ACID_BETA_OXIDATION_OF_SATURATED_FATTY_ACIDS	0.0009	0.0036	11	6	ACADM,ACADS,ECHS1,HADH,HADHA,HADHB
REACTOME_VITAMIN_D_CALCIFEROL_METABOLISM	0.0009	0.0036	11	6	CUBN,CYP27B1,CYP2R1,GC,LRP2,VDR
REACTOME_BETA_OXIDATION_OF_LAUROYL_COA_TO_DECANOYL_COA_COA	0.001	0.004	5	4	ECHS1,HADH,HADHA,HADHB
REACTOME_DEFECTIVE_LFNG_CAUSES_SCDO3	0.001	0.004	5	4	NOTCH1,NOTCH2,NOTCH3,NOTCH4
REACTOME_DOPAMINE_RECEPTORS	0.001	0.004	5	4	DRD1,DRD2,DRD3,DRD4
REACTOME_NTRK2_ACTIVATES_RAC1	0.001	0.004	5	4	BDNF,FYN,NTRK2,RAC1
REACTOME_SYNTHESIS_OF_GDP_MANNOSE	0.001	0.004	5	4	GMPPA,GMPPB,MPI,PMM2
REACTOME_TOXICITY_OF_BOTULINUM_TOXIN_TYPE_D_BOTD	0.001	0.004	5	4	SV2A,SV2B,VAMP1,VAMP2
REACTOME_VITAMIN_B1_THIAMIN_METABOLISM	0.001	0.004	5	4	SLC19A2,SLC19A3,SLC25A19,TPK1
REACTOME_TGF_BETA_RECEPTOR_SIGNALING_ACTIVATES_SMADS	0.001	0.004	32	11	CBL,FURIN,NEDD4L,PPP1CB,SMAD2,SMAD4,SMURF1,STUB1,TGFB1,USP15,XPO1
REACTOME_SIGNALING_BY_TGF_BETA_RECEPTOR_COMPLEX	0.001	0.004	73	19	CBL,CDK8,FURIN,MEN1,MYC,NCOR2,NEDD4L,PPP1CB,SKI,SMAD2,SMAD4,SMURF1,STUB1,TFDP1,TGFB1,TGIF1,USP15,USP9X,XPO1
REACTOME_SIGNALING_BY_CTNNB1_PHOSPHO_SITE_MUTANTS	0.0011	0.0042	15	7	AMER1,APC,CTNNB1,GSK3B,PPP2CA,PPP2R1A,PPP2R5D
REACTOME_CONSTITUTIVE_SIGNALING_BY_LIGAND_RESPONSIVE_EGFR_CANCER_VARIANTS	0.0011	0.0042	19	8	CBL,EGF,EGFR,HRAS,KRAS,NRAS,PIK3CA,SOS1
REACTOME_EPHRIN_SIGNALING	0.0011	0.0042	19	8	EFNB2,EPHB1,EPHB2,FYN,NCK2,PAK1,PAK3,RAC1
REACTOME_RHO_GTPASES_ACTIVATE_CIT	0.0011	0.0042	19	8	CDKN1B,CIT,DLG4,MYH14,MYH9,PPP1CB,PPP1R12A,RAC1
REACTOME_RHO_GTPASES_ACTIVATE_ROCKS	0.0011	0.0042	19	8	CFL1,LIMK1,MYH14,MYH9,PAK1,PPP1CB,PPP1R12A,ROCK2
REACTOME_SIGNALING_BY_FLT3_FUSION_PROTEINS	0.0011	0.0042	19	8	ETV6,HRAS,KRAS,MYO18A,NRAS,PIK3CA,SOS1,TRIP11
REACTOME_REGULATION_OF_TP53_EXPRESSION_AND_DEGRADATION	0.0011	0.0042	37	12	AKT1,AKT2,AKT3,ATM,CDKN2A,MTOR,PDPK1,PPP2CA,PPP2R1A,SGK1,TP53,USP7
REACTOME_AQUAPORIN_MEDIATED_TRANSPORT	0.0011	0.0042	52	15	ADCY1,ADCY5,ADCY8,AQP2,AQP4,AVP,AVPR2,GNAS,GNB1,GNB5,GNG3,GNG7,PRKACA,PRKACB,RAB11A
REACTOME_CREB1_PHOSPHORYLATION_THROUGH_THE_ACTIVATION_OF_CAMKII_CAMKK_CAMKIV_CASCASDE	0.0011	0.0043	8	5	CALM1,CAMK2B,CAMK2G,CAMK4,CREB1
REACTOME_PHASE_3_RAPID_REPOLARISATION	0.0011	0.0043	8	5	AKAP9,KCNE1,KCNE2,KCNH2,KCNQ1
REACTOME_REGULATION_OF_BETA_CELL_DEVELOPMENT	0.0011	0.0043	42	13	AKT1,AKT2,AKT3,CREBBP,FOXA2,GCK,HNF1B,NEUROD1,NOTCH1,PAX6,PDX1,PTF1A,RBPJ
REACTOME_MITOTIC_G2_G2_M_PHASES	0.0012	0.0045	200	40	AKAP9,ALMS1,CDC25B,CDK5RAP2,CENPJ,CEP152,CEP164,CEP290,CSNK1E,DYNC1H1,DYNC1I2,FBXW11,NDE1,OFD1,PAFAH1B1,PCNT,PLK4,PPP1CB,PPP1R12A,PPP2CA,PPP2R1A,PRKACA,PSMB8,PSMD12,TP53,TUBA1A,TUBA3E,TUBA8,TUBB,TUBB1,TUBB2A,TUBB2B,TUBB3,TUBB4A,TUBG1,TUBGCP2,TUBGCP6,XPO1,YWHAE,YWHAG
REACTOME_FLT3_SIGNALING_IN_DISEASE	0.0012	0.0046	28	10	CBL,ETV6,HRAS,KRAS,MYO18A,NRAS,PIK3CA,PTPN11,SOS1,TRIP11
REACTOME_P75_NTR_RECEPTOR_MEDIATED_SIGNALLING	0.0013	0.0048	97	23	ARHGDIA,ARHGEF15,ARHGEF9,BAD,FGD1,HDAC3,IKBKB,IRAK1,LINGO1,MAG,MYD88,NGF,NGFR,PLEKHG2,PRDM4,PSEN1,PSEN2,RAC1,RTN4R,SOS1,SQSTM1,TRIO,YWHAE
REACTOME_SYNTHESIS_OF_PIPS_AT_THE_PLASMA_MEMBRANE	0.0013	0.005	53	15	ARF1,INPP4A,INPP5K,MTMR2,MTMR9,OCRL,PI4K2A,PIK3CA,PIK3CB,PIK3CD,PIK3CG,PIK3R2,PTEN,SYNJ1,SYNJ2
REACTOME_DARPP_32_EVENTS	0.0014	0.0054	24	9	CALM1,CDK5,PPP2CA,PPP2R1A,PPP2R5D,PPP3CA,PPP3R1,PRKACA,PRKACB
REACTOME_G_PROTEIN_ACTIVATION	0.0014	0.0054	24	9	GNA11,GNAQ,GNB1,GNB5,GNG3,GNG7,OPRM1,PDYN,POMC
REACTOME_BETA_CATENIN_INDEPENDENT_WNT_SIGNALING	0.0015	0.0056	146	31	AGO2,AGO4,AP2M1,ARRB2,CALM1,CAMK2A,CLTC,CTNNB1,GNAO1,GNB1,GNB5,GNG3,GNG7,ITPR1,ITPR2,KRAS,MYC,PLCB1,PPP3CA,PPP3R1,PRICKLE1,PRKCA,PRKCG,PSMB8,PSMD12,RAC1,RAC3,SMURF1,TNRC6A,TNRC6B,WNT1
REACTOME_CASPASE_MEDIATED_CLEAVAGE_OF_CYTOSKELETAL_PROTEINS	0.0016	0.006	12	6	CASP8,DBNL,GAS2,GSN,MAPT,SPTAN1
REACTOME_LYSINE_CATABOLISM	0.0016	0.006	12	6	AASS,ALDH7A1,DLD,GCDH,OGDH,PHYKPL
REACTOME_NF_KB_ACTIVATION_THROUGH_FADD_RIP_1_PATHWAY_MEDIATED_BY_CASPASE_8_AND_10	0.0016	0.006	12	6	CASP8,DDX58,FADD,IFIH1,IKBKB,IKBKG
REACTOME_MYOGENESIS	0.0017	0.0061	29	10	CDC42,CDH15,CDH2,CDH4,CTNNA2,CTNNB1,MEF2C,MYOD1,TCF12,TCF4
REACTOME_SPRY_REGULATION_OF_FGF_SIGNALING	0.0017	0.0063	16	7	BRAF,CBL,MAPK1,MAPK3,PPP2CA,PPP2R1A,PTPN11
REACTOME_THE_NLRP3_INFLAMMASOME	0.0017	0.0063	16	7	APP,CASP1,MEFV,NLRP3,P2RX7,PANX1,TXN
REACTOME_BASIGIN_INTERACTIONS	0.002	0.0073	25	9	L1CAM,MAG,PPIA,SLC16A1,SLC16A3,SLC7A10,SLC7A11,SLC7A7,SLC7A8
REACTOME_CHOLESTEROL_BIOSYNTHESIS	0.002	0.0073	25	9	ARV1,DHCR24,DHCR7,EBP,FDFT1,LBR,LSS,NSDHL,SC5D
REACTOME_G_BETA_GAMMA_SIGNALLING_THROUGH_PI3KGAMMA	0.002	0.0073	25	9	AKT1,AKT2,AKT3,GNB1,GNB5,GNG3,GNG7,PDPK1,PIK3CG
REACTOME_ION_TRANSPORT_BY_P_TYPE_ATPASES	0.002	0.0073	55	15	ATP10A,ATP13A2,ATP1A1,ATP1A2,ATP1A3,ATP2A2,ATP2B4,ATP7A,ATP7B,ATP8A2,CALM1,CAMK2A,CAMK2B,CAMK2G,FXYD2
REACTOME_SENSORY_PROCESSING_OF_SOUND_BY_OUTER_HAIR_CELLS_OF_THE_COCHLEA	0.002	0.0073	55	15	ACTB,ACTG1,CASK,CDH23,EPB41L1,GSN,KCNMA1,KCNN2,MYH9,MYO3A,MYO3B,MYO7A,OTOG,PCDH15,SPTAN1
REACTOME_CELL_CELL_COMMUNICATION	0.002	0.0073	130	28	ACTB,ACTG1,ACTN2,CADM3,CASK,CD2AP,CDH15,CDH2,CDH4,CLDN16,CTNNB1,DST,FLNA,FLNC,FYN,ITGB4,KIRREL3,MAGI2,NCK1,NCK2,PIK3CA,PIK3CB,PIK3R2,PTK2,PTK2B,PTPN11,SPTAN1,TYROBP
REACTOME_FCGAMMA_RECEPTOR_FCGR_DEPENDENT_PHAGOCYTOSIS	0.0022	0.0078	143	30	ACTB,ACTG1,CDC42,CFL1,CRK,CYFIP1,CYFIP2,ELMO1,ELMO2,FCGR2A,FYN,HCK,ITPR1,ITPR2,LIMK1,MAPK1,MAPK3,MYH9,MYO5A,MYO9B,NCK1,PAK1,PIK3CA,PIK3CB,PIK3R2,PLA2G6,PLCG2,PTK2,RAC1,WASF1
REACTOME_CA2_ACTIVATED_K_CHANNELS	0.0023	0.0081	9	5	KCNMA1,KCNMB3,KCNMB4,KCNN2,KCNN3
REACTOME_MAPK1_ERK2_ACTIVATION	0.0023	0.0081	9	5	IL6,MAP2K2,MAPK1,PTPN11,TYK2
REACTOME_REGULATION_OF_PTEN_MRNA_TRANSLATION	0.0023	0.0081	9	5	AGO2,AGO4,PTEN,TNRC6A,TNRC6B
REACTOME_DAP12_INTERACTIONS	0.0023	0.0081	45	13	FYN,HRAS,KRAS,LCP2,NRAS,PIK3CA,PIK3CB,PIK3R2,PLCG2,RAC1,SOS1,TREM2,TYROBP
REACTOME_COBALAMIN_CBL_VITAMIN_B12_TRANSPORT_AND_METABOLISM	0.0024	0.0084	21	8	ABCC1,CUBN,LMBRD1,MMAA,MMACHC,MMADHC,MTR,MTRR
REACTOME_INFLAMMASOMES	0.0024	0.0084	21	8	APP,CASP1,MEFV,NLRP1,NLRP3,P2RX7,PANX1,TXN
REACTOME_REGULATION_OF_GENE_EXPRESSION_IN_BETA_CELLS	0.0024	0.0084	21	8	AKT1,AKT2,AKT3,FOXA2,GCK,NEUROD1,PAX6,PDX1
REACTOME_G_ALPHA_S_SIGNALLING_EVENTS	0.0024	0.0086	144	30	ADCY1,ADCY5,ADCY8,ADORA2A,ADORA2B,ARRB1,ARRB2,AVP,AVPR2,CRH,CRHR1,DRD1,GLP1R,GNAS,GNB1,GNB5,GNG3,GNG7,HRH2,HTR4,HTR7,MC2R,MC4R,PDE10A,PDE2A,PDE8A,POMC,PTH,RXFP1,TAAR2
REACTOME_COLLAGEN_FORMATION	0.0025	0.0089	90	21	COL11A1,COL18A1,COL1A1,COL1A2,COL2A1,COL3A1,COL4A1,COL4A2,COL4A4,COL5A2,COL6A2,COL6A3,COL6A5,COL7A1,COLGALT1,DST,ITGB4,LOXL1,MMP3,MMP9,P4HB
REACTOME_PEPTIDE_HORMONE_METABOLISM	0.0025	0.0089	90	21	ACHE,AGT,ATP6AP2,BCHE,CTNNB1,CTSD,DPP4,EXOC2,EXOC7,EXOC8,GPR119,INHA,INHBA,KIF5A,KIF5B,KIF5C,MYO5A,PAX6,POMC,RAB27A,VAMP2
REACTOME_REGULATION_OF_RUNX1_EXPRESSION_AND_ACTIVITY	0.0026	0.0093	17	7	AGO2,AGO4,CCND1,CCND2,PTPN11,TNRC6A,TNRC6B
REACTOME_SIGNALING_BY_NTRK3_TRKC	0.0026	0.0093	17	7	BAX,HRAS,KRAS,NRAS,PIK3CA,PTPRO,SOS1
REACTOME_ADVANCED_GLYCOSYLATION_ENDPRODUCT_RECEPTOR_SIGNALING	0.0027	0.0094	13	6	AGER,APP,HMGB1,MAPK1,MAPK3,S100B
REACTOME_DISSOLUTION_OF_FIBRIN_CLOT	0.0027	0.0094	13	6	HRG,PLAT,PLAU,PLAUR,PLG,SERPINE2
REACTOME_P75NTR_RECRUITS_SIGNALLING_COMPLEXES	0.0027	0.0094	13	6	IKBKB,IRAK1,MYD88,NGF,NGFR,SQSTM1
REACTOME_SYNTHESIS_OF_PE	0.0027	0.0094	13	6	CHKB,ETNK1,ETNK2,PCYT2,PISD,SELENOI
REACTOME_FGFR1B_LIGAND_BINDING_AND_ACTIVATION	0.0028	0.0095	6	4	FGF1,FGF2,FGF22,FGFR1
REACTOME_P75NTR_NEGATIVELY_REGULATES_CELL_CYCLE_VIA_SC1	0.0028	0.0095	6	4	HDAC3,NGF,NGFR,PRDM4
REACTOME_PRE_NOTCH_PROCESSING_IN_THE_ENDOPLASMIC_RETICULUM	0.0028	0.0095	6	4	NOTCH1,NOTCH2,NOTCH3,NOTCH4
REACTOME_SULFIDE_OXIDATION_TO_SULFATE	0.0028	0.0095	6	4	ETHE1,SLC25A10,SQOR,SUOX
REACTOME_SYNTHESIS_OF_DOLICHYL_PHOSPHATE	0.0028	0.0095	6	4	DHDDS,DOLK,NUS1,SRD5A3
REACTOME_TLR3_MEDIATED_TICAM1_DEPENDENT_PROGRAMMED_CELL_DEATH	0.0028	0.0095	6	4	CASP8,FADD,TICAM1,TLR3
REACTOME_VITAMINS	0.0028	0.0095	6	4	CYP26B1,CYP26C1,CYP27B1,CYP2R1
REACTOME_DISASSEMBLY_OF_THE_DESTRUCTION_COMPLEX_AND_RECRUITMENT_OF_AXIN_TO_THE_MEMBRANE	0.0029	0.01	31	10	AMER1,APC,CSNK1G2,CTNNB1,FRAT2,GSK3B,PPP2CA,PPP2R1A,PPP2R5D,WNT1
REACTOME_FGFR1_MUTANT_RECEPTOR_ACTIVATION	0.0029	0.01	31	10	CUX1,ERLIN2,FGF1,FGF2,FGF8,FGFR1,MYO18A,PIK3CA,STAT1,STAT3
REACTOME_NEGATIVE_REGULATION_OF_FGFR4_SIGNALING	0.0029	0.01	31	10	BRAF,CBL,FGF1,FGF2,FGF8,MAPK1,MAPK3,PPP2CA,PPP2R1A,PTPN11
REACTOME_RHO_GTPASES_ACTIVATE_WASPS_AND_WAVES	0.003	0.01	36	11	ACTB,ACTG1,CDC42,CYFIP1,CYFIP2,MAPK1,MAPK3,NCK1,PTK2,RAC1,WASF1
REACTOME_RHOG_GTPASE_CYCLE	0.0031	0.01	74	18	ANKLE2,ARHGAP21,ARHGAP32,ARHGDIA,CDC42,CYFIP1,DIAPH3,DSG2,ELMO2,HSPE1,LBR,LETM1,MPP7,NDUFS3,OPHN1,RHOG,TFRC,TRIO
REACTOME_SIGNALING_BY_NOTCH1	0.0031	0.01	74	18	ADAM10,ARRB1,ARRB2,CDK8,CREBBP,DLL1,HDAC3,HDAC4,HDAC8,MYC,NBEA,NCOR2,NOTCH1,NUMB,PSEN1,PSEN2,RBPJ,TBL1XR1
REACTOME_CD28_DEPENDENT_PI3K_AKT_SIGNALING	0.0033	0.011	22	8	AKT1,AKT2,AKT3,FYN,MTOR,PDPK1,PIK3CA,PIK3R2
REACTOME_FRS_MEDIATED_FGFR4_SIGNALING	0.0033	0.011	22	8	FGF1,FGF2,FGF8,HRAS,KRAS,NRAS,PTPN11,SOS1
REACTOME_REGULATION_OF_SIGNALING_BY_CBL	0.0033	0.011	22	8	CBL,CRK,FYN,HCK,PIK3CA,PIK3CB,PIK3CD,PIK3R2
REACTOME_NR1H2_AND_NR1H3_MEDIATED_SIGNALING	0.0034	0.011	47	13	AGO2,AGO4,APOD,APOE,FASN,HDAC3,KDM1A,NCOR2,NR1H2,PCK1,TBL1XR1,TNRC6A,TNRC6B
REACTOME_CYTOSOLIC_SENSORS_OF_PATHOGEN_ASSOCIATED_DNA	0.0032	0.011	63	16	CREBBP,CTNNB1,IKBKB,IKBKG,IRF3,MRE11,MYD88,POLR3A,POLR3B,POLR3K,PRKDC,TBK1,TICAM1,TLR3,TREX1,TRIM32
REACTOME_TRANSPORT_OF_BILE_SALTS_AND_ORGANIC_ACIDS_METAL_IONS_AND_AMINE_COMPOUNDS	0.0033	0.011	86	20	CP,RHAG,SLC13A1,SLC13A5,SLC16A1,SLC16A3,SLC18A2,SLC22A5,SLC30A3,SLC39A8,SLC44A1,SLC6A1,SLC6A11,SLC6A12,SLC6A19,SLC6A2,SLC6A20,SLC6A3,SLC6A5,SLC6A9
REACTOME_DEATH_RECEPTOR_SIGNALLING	0.0034	0.011	141	29	ARHGDIA,ARHGEF15,ARHGEF9,BAD,CASP8,FADD,FGD1,HDAC3,IKBKB,IKBKG,IRAK1,LINGO1,MADD,MAG,MYD88,NGF,NGFR,PLEKHG2,PRDM4,PSEN1,PSEN2,RAC1,RTN4R,SOS1,SQSTM1,TNF,TNFRSF1A,TRIO,YWHAE
REACTOME_DOWNSTREAM_SIGNALING_OF_ACTIVATED_FGFR4	0.0037	0.012	27	9	FGF1,FGF2,FGF8,HRAS,KRAS,NRAS,PIK3CA,PTPN11,SOS1
REACTOME_INSULIN_PROCESSING	0.0037	0.012	27	9	EXOC2,EXOC7,EXOC8,KIF5A,KIF5B,KIF5C,MYO5A,RAB27A,VAMP2
REACTOME_DETOXIFICATION_OF_REACTIVE_OXYGEN_SPECIES	0.0038	0.012	37	11	ATOX1,ATP7A,GPX1,P4HB,PRDX1,SOD1,SOD2,SOD3,TXN,TXN2,TXNRD1
REACTOME_NR1H3_NR1H2_REGULATE_GENE_EXPRESSION_LINKED_TO_CHOLESTEROL_TRANSPORT_AND_EFFLUX	0.0038	0.012	37	11	AGO2,AGO4,APOD,APOE,HDAC3,KDM1A,NCOR2,NR1H2,TBL1XR1,TNRC6A,TNRC6B
REACTOME_DEACTIVATION_OF_THE_BETA_CATENIN_TRANSACTIVATING_COMPLEX	0.0036	0.012	42	12	AKT1,AKT2,APC,CHD8,CTNNB1,KMT2D,MEN1,SOX2,SOX4,SOX6,XPO1,YWHAZ
REACTOME_AKT_PHOSPHORYLATES_TARGETS_IN_THE_NUCLEUS	0.0041	0.013	10	5	AKT1,AKT2,AKT3,CREB1,NR4A1
REACTOME_FGFR2B_LIGAND_BINDING_AND_ACTIVATION	0.0041	0.013	10	5	FGF1,FGF2,FGF22,FGF7,FGFR2
REACTOME_MAPK3_ERK1_ACTIVATION	0.0041	0.013	10	5	IL6,MAP2K1,MAPK3,PTPN11,TYK2
REACTOME_NEUROTRANSMITTER_CLEARANCE	0.0041	0.013	10	5	ACHE,BCHE,MAOA,SLC6A3,SLC6A4
REACTOME_ORGANIC_ANION_TRANSPORTERS	0.0041	0.013	10	5	SLC17A5,SLC17A6,SLC17A8,SLC25A10,SLC25A22
REACTOME_PI3K_EVENTS_IN_ERBB4_SIGNALING	0.0041	0.013	10	5	ERBB4,NRG1,NRG2,NRG3,PIK3CA
REACTOME_ACTIVATION_OF_SMO	0.0039	0.013	18	7	ARRB1,ARRB2,IHH,IQCE,PTCH1,SHH,SMO
REACTOME_THROMBIN_SIGNALLING_THROUGH_PROTEINASE_ACTIVATED_RECEPTORS_PARS	0.0038	0.013	32	10	ARRB1,ARRB2,GNA11,GNAQ,GNB1,GNB5,GNG3,GNG7,MAPK1,MAPK3
REACTOME_CARNITINE_METABOLISM	0.0042	0.014	14	6	ACACA,CPT1A,CPT2,PRKAG2,SLC22A5,SLC25A20
REACTOME_DCC_MEDIATED_ATTRACTIVE_SIGNALING	0.0042	0.014	14	6	CDC42,FYN,NCK1,PTK2,RAC1,TRIO
REACTOME_RETROGRADE_NEUROTROPHIN_SIGNALLING	0.0042	0.014	14	6	AP2M1,CLTC,DNM1,DNM3,NGF,SH3GL2
REACTOME_SHC1_EVENTS_IN_EGFR_SIGNALING	0.0042	0.014	14	6	EGF,EGFR,HRAS,KRAS,NRAS,SOS1
REACTOME_TRAF3_DEPENDENT_IRF_ACTIVATION_PATHWAY	0.0042	0.014	14	6	CREBBP,DDX58,IFIH1,IRF3,TBK1,TRAF3
REACTOME_PI_3K_CASCADE_FGFR2	0.0045	0.014	23	8	FGF1,FGF2,FGF22,FGF7,FGF8,FGFR2,PIK3CA,PTPN11
REACTOME_SIGNALING_BY_FGFR2_IN_DISEASE	0.0045	0.014	43	12	FGF1,FGF2,FGF22,FGF7,FGF8,FGFR2,HRAS,KRAS,NRAS,PIK3CA,POLR2A,SOS1
REACTOME_INTERLEUKIN_3_INTERLEUKIN_5_AND_GM_CSF_SIGNALING	0.0042	0.014	48	13	CBL,CRK,FYN,HCK,IL2,PIK3CA,PIK3CB,PIK3CD,PIK3R2,PRKACA,PTPN11,SOS1,YWHAZ
REACTOME_SIGNALING_BY_NOTCH	0.0042	0.014	247	45	ACTA2,ADAM10,AGO2,AGO4,AKT1,ARRB1,ARRB2,ATP2A2,CCND1,CDK8,CREB1,CREBBP,DLL1,EGF,EGFR,FLT4,FURIN,H2BC5,HDAC3,HDAC4,HDAC8,JUN,MIR200B,MYC,NBEA,NCOR2,NOTCH1,NOTCH2,NOTCH3,NOTCH4,NUMB,PSEN1,PSEN2,PSMB8,PSMD12,RBPJ,ST3GAL3,ST3GAL4,STAT1,TBL1XR1,TFDP1,TNRC6A,TNRC6B,TP53,YWHAZ
REACTOME_ADRENALINE_NORADRENALINE_INHIBITS_INSULIN_SECRETION	0.0048	0.015	28	9	ADCY5,ADRA2A,CACNA1C,CACNA1D,CACNA2D2,GNB1,GNB5,GNG3,GNG7
REACTOME_SYNTHESIS_OF_PC	0.0048	0.015	28	9	ACHE,BCHE,CHAT,CHKB,CSNK2A1,CSNK2B,MFSD2A,SLC44A1,STARD7
REACTOME_AMINO_ACID_TRANSPORT_ACROSS_THE_PLASMA_MEMBRANE	0.0049	0.015	33	10	SLC1A4,SLC36A2,SLC38A3,SLC6A12,SLC6A19,SLC6A20,SLC7A10,SLC7A11,SLC7A7,SLC7A8
REACTOME_RHOV_GTPASE_CYCLE	0.0049	0.015	33	10	CDC42,CLTC,DST,NCK1,NCK2,PAK1,PAK6,SH3RF1,SPTAN1,USP9X
REACTOME_OVARIAN_TUMOR_DOMAIN_PROTEASES	0.0047	0.015	38	11	APC,DDX58,IFIH1,IKBKG,NOD2,OTUD5,OTUD7A,PTEN,TP53,TRAF3,VCP
REACTOME_PKMTS_METHYLATE_HISTONE_LYSINES	0.0047	0.015	71	17	ASH1L,EED,EHMT1,EZH2,KMT2A,KMT2B,KMT2C,KMT2D,KMT2E,KMT5B,NSD1,NSD2,NSD3,SETD1A,SETD1B,SETD2,SETDB1
REACTOME_ANTI_INFLAMMATORY_RESPONSE_FAVOURING_LEISHMANIA_PARASITE_INFECTION	0.0052	0.016	223	41	ADCY1,ADCY5,ADCY8,ADORA2A,ADORA2B,AVP,AVPR2,CALM1,CREB1,CRH,CRHR1,DRD1,FCGR2A,FURIN,FYN,GGT1,GLP1R,GNAS,GNB1,GNB5,GNG3,GNG7,HCK,HRH2,HTR4,HTR7,IL10,IL6,ITPR1,ITPR2,MC2R,MC4R,MYH9,PLCG2,POMC,PRKACA,PRKACB,PRKX,PTH,RXFP1,TAAR2
REACTOME_MITOTIC_METAPHASE_AND_ANAPHASE	0.005	0.016	236	43	ANKLE2,B9D2,BIRC5,BUB1B,CENPE,CHMP2B,DYNC1H1,DYNC1I2,HDAC8,KIF2A,KNL1,LBR,LEMD2,LMNB1,NDE1,NSL1,NUP133,NUP160,NUP188,NUP62,PAFAH1B1,PPP2CA,PPP2R1A,PPP2R5D,PSMB8,PSMD12,RANBP2,RANGAP1,SMC1A,SPAST,SPDL1,STAG1,STAG2,TUBA1A,TUBA3E,TUBA8,TUBB1,TUBB2A,TUBB2B,TUBB3,TUBB4A,VPS4A,XPO1
REACTOME_SCAVENGING_BY_CLASS_A_RECEPTORS	0.0055	0.017	19	7	APOE,COL1A1,COL1A2,COL3A1,COL4A1,COL4A2,FTL
REACTOME_CREB_PHOSPHORYLATION	0.0058	0.018	7	4	CREB1,RPS6KA1,RPS6KA3,RPS6KA5
REACTOME_GLI_PROTEINS_BIND_PROMOTERS_OF_HH_RESPONSIVE_GENES_TO_PROMOTE_TRANSCRIPTION	0.0058	0.018	7	4	GLI2,GLI3,PTCH1,PTCH2
REACTOME_HIGHLY_SODIUM_PERMEABLE_POSTSYNAPTIC_ACETYLCHOLINE_NICOTINIC_RECEPTORS	0.0058	0.018	7	4	CHRNA3,CHRNA4,CHRNB2,CHRNB4
REACTOME_LOSS_OF_MECP2_BINDING_ABILITY_TO_THE_NCOR_SMRT_COMPLEX	0.0058	0.018	7	4	HDAC3,MECP2,NCOR2,TBL1XR1
REACTOME_PHASE_1_INACTIVATION_OF_FAST_NA_CHANNELS	0.0058	0.018	7	4	KCND1,KCND2,KCND3,KCNIP1
REACTOME_RAS_SIGNALING_DOWNSTREAM_OF_NF1_LOSS_OF_FUNCTION_VARIANTS	0.0058	0.018	7	4	HRAS,KRAS,NF1,NRAS
REACTOME_RUNX3_REGULATES_CDKN1A_TRANSCRIPTION	0.0058	0.018	7	4	SMAD4,TGFB1,TP53,ZFHX3
REACTOME_SOS_MEDIATED_SIGNALLING	0.0058	0.018	7	4	HRAS,KRAS,NRAS,SOS1
REACTOME_SUPPRESSION_OF_APOPTOSIS	0.0058	0.018	7	4	GSK3A,MAPK1,MAPK3,RNF213
REACTOME_PLATELET_AGGREGATION_PLUG_FORMATION	0.0059	0.018	39	11	ADRA2A,ADRA2B,AKT1,COL1A1,COL1A2,CRK,PDPK1,PTK2,RAP1B,SOS1,VWF
REACTOME_PI_METABOLISM	0.0057	0.018	84	19	ARF1,FIG4,INPP4A,INPP5K,MTMR10,MTMR2,MTMR9,OCRL,PI4K2A,PIK3CA,PIK3CB,PIK3CD,PIK3CG,PIK3R2,PIK3R4,PTEN,SYNJ1,SYNJ2,TPTE2
REACTOME_TRANSCRIPTIONAL_REGULATION_BY_RUNX3	0.0057	0.018	96	21	BRD2,CCN2,CCND1,CDKN2A,CREBBP,CTNNB1,HDAC4,ITGA4,KRAS,MYC,NOTCH1,PSMB8,PSMD12,RBPJ,SMAD4,SMURF1,SPP1,TGFB1,TP53,YAP1,ZFHX3
REACTOME_SIGNALING_BY_TGFB_FAMILY_MEMBERS	0.0056	0.018	102	22	ACVRL1,CBL,CDK8,CHRDL1,FURIN,INHBA,MEN1,MYC,NCOR2,NEDD4L,PPP1CB,SKI,SMAD2,SMAD4,SMURF1,STUB1,TFDP1,TGFB1,TGIF1,USP15,USP9X,XPO1
REACTOME_ANCHORING_FIBRIL_FORMATION	0.0063	0.019	15	6	COL1A1,COL1A2,COL4A1,COL4A2,COL4A4,COL7A1
REACTOME_INLB_MEDIATED_ENTRY_OF_LISTERIA_MONOCYTOGENES_INTO_HOST_CELL	0.0063	0.019	15	6	CBL,MET,SH3GL1,SH3GL2,SH3GL3,STAM
REACTOME_INTERLEUKIN_6_FAMILY_SIGNALING	0.0061	0.019	24	8	CBL,CRLF1,IL6,LIFR,PTPN11,STAT1,STAT3,TYK2
REACTOME_TRAF6_MEDIATED_NF_KB_ACTIVATION	0.0061	0.019	24	8	AGER,APP,DDX58,HMGB1,IFIH1,IKBKB,IKBKG,S100B
REACTOME_COLLAGEN_BIOSYNTHESIS_AND_MODIFYING_ENZYMES	0.0062	0.019	67	16	COL11A1,COL18A1,COL1A1,COL1A2,COL2A1,COL3A1,COL4A1,COL4A2,COL4A4,COL5A2,COL6A2,COL6A3,COL6A5,COL7A1,COLGALT1,P4HB
REACTOME_SARS_COV_2_INFECTION	0.0062	0.019	67	16	CHMP2B,FURIN,FUT8,GSK3A,GSK3B,MAN1B1,MGAT2,MOGS,PARP10,PIK3R4,RB1,ST3GAL3,ST3GAL4,STT3A,TUSC3,VCP
REACTOME_BETA_OXIDATION_OF_VERY_LONG_CHAIN_FATTY_ACIDS	0.0067	0.02	11	5	ABCD1,ACOT4,ACOX1,HSD17B4,MLYCD
REACTOME_CLEC7A_DECTIN_1_INDUCES_NFAT_ACTIVATION	0.0067	0.02	11	5	CALM1,ITPR1,ITPR2,PPP3CA,PPP3R1
REACTOME_CONSTITUTIVE_SIGNALING_BY_OVEREXPRESSED_ERBB2	0.0067	0.02	11	5	ERBB2,HRAS,KRAS,NRAS,SOS1
REACTOME_INTERLEUKIN_27_SIGNALING	0.0067	0.02	11	5	CRLF1,IL27RA,STAT1,STAT3,TYK2
REACTOME_MET_ACTIVATES_RAP1_AND_RAC1	0.0067	0.02	11	5	CRK,DOCK7,MET,RAC1,RAP1B
REACTOME_MET_ACTIVATES_RAS_SIGNALING	0.0067	0.02	11	5	HRAS,KRAS,MET,NRAS,SOS1
REACTOME_NOTCH4_ACTIVATION_AND_TRANSMISSION_OF_SIGNAL_TO_THE_NUCLEUS	0.0067	0.02	11	5	ADAM10,NOTCH4,PSEN1,PSEN2,YWHAZ
REACTOME_RHO_GTPASES_ACTIVATE_KTN1	0.0067	0.02	11	5	CDC42,KIF5A,KIF5B,RAC1,RHOG
REACTOME_SIGNALING_BY_FGFR4_IN_DISEASE	0.0067	0.02	11	5	HRAS,KRAS,NRAS,PIK3CA,SOS1
REACTOME_NUCLEOTIDE_BINDING_DOMAIN_LEUCINE_RICH_REPEAT_CONTAINING_RECEPTOR_NLR_SIGNALING_PATHWAYS	0.0066	0.02	56	14	APP,CARD9,CASP1,CASP8,IKBKB,IKBKG,IRAK1,MEFV,NLRP1,NLRP3,NOD2,P2RX7,PANX1,TXN
REACTOME_COPII_MEDIATED_VESICLE_TRANSPORT	0.0072	0.021	68	16	CD59,COL7A1,FOLR1,GOLGA2,GOSR2,GRIA1,LMAN2L,NAPB,NSF,SEC24D,SEC31A,TBC1D20,TRAPPC2L,TRAPPC4,TRAPPC6B,TRAPPC9
REACTOME_LISTERIA_MONOCYTOGENES_ENTRY_INTO_HOST_CELLS	0.0075	0.022	20	7	CBL,CTNNB1,MET,SH3GL1,SH3GL2,SH3GL3,STAM
REACTOME_NOTCH4_INTRACELLULAR_DOMAIN_REGULATES_TRANSCRIPTION	0.0075	0.022	20	7	ACTA2,CREBBP,FLT4,NOTCH1,NOTCH2,NOTCH4,RBPJ
REACTOME_SHC_MEDIATED_CASCADE_FGFR4	0.0075	0.022	20	7	FGF1,FGF2,FGF8,HRAS,KRAS,NRAS,SOS1
REACTOME_SIGNALING_BY_EGFR_IN_CANCER	0.008	0.023	25	8	CBL,EGF,EGFR,HRAS,KRAS,NRAS,PIK3CA,SOS1
REACTOME_REGULATION_OF_TP53_ACTIVITY_THROUGH_ACETYLATION	0.008	0.023	30	9	AKT1,AKT2,AKT3,BRPF1,CHD3,CHD4,GATAD2B,KAT6A,TP53
REACTOME_ONCOGENE_INDUCED_SENESCENCE	0.0077	0.023	35	10	AGO4,CDKN2A,CDKN2D,MAPK1,MAPK3,RB1,TFDP1,TNRC6A,TNRC6B,TP53
REACTOME_BIOLOGICAL_OXIDATIONS	0.008	0.023	222	40	ACSM5,ACY1,ACY3,AHCY,ARNT2,BPNT2,CYB5R3,CYP11A1,CYP1A1,CYP26B1,CYP26C1,CYP27A1,CYP27B1,CYP2C9,CYP2D6,CYP2R1,CYP2U1,CYP7B1,GGT1,GSS,GSTM1,GSTT1,GSTT2,HPGDS,MAOA,MTR,MTRR,N6AMT1,NNMT,OPLAH,POMC,PTGES3,SLC26A1,SMOX,SULT1C4,SULT4A1,UGDH,UGP2,UGT1A1,UGT1A6
REACTOME_SUMOYLATION_OF_DNA_REPLICATION_PROTEINS	0.008	0.024	46	12	AAAS,BIRC5,NUP133,NUP160,NUP188,NUP214,NUP62,RANBP2,RANGAP1,TOP1,TOP2A,TOP2B
REACTOME_REGULATION_OF_INSULIN_LIKE_GROWTH_FACTOR_IGF_TRANSPORT_AND_UPTAKE_BY_INSULIN_LIKE_GROWTH_FACTOR_BINDING_PROTEINS_IGFBPS	0.0081	0.024	124	25	ADAM10,AHSG,APOE,APP,BMP4,C3,CDH2,CHRDL1,CP,FAM20C,GPC3,IGF2,IL6,LAMB1,MBTPS1,MEN1,MMP2,NOTUM,P4HB,PLG,PROC,SERPINC1,SPP1,TNC,WFS1
REACTOME_CGMP_EFFECTS	0.0091	0.026	16	6	ITPR1,KCNMA1,KCNMB3,KCNMB4,PDE10A,PDE2A
REACTOME_CRMPS_IN_SEMA3A_SIGNALING	0.0091	0.026	16	6	CDK5,CDK5R1,FYN,GSK3B,PLXNA1,PLXNA3
REACTOME_FGFR1_LIGAND_BINDING_AND_ACTIVATION	0.0091	0.026	16	6	ANOS1,FGF1,FGF2,FGF22,FGF8,FGFR1
REACTOME_P75NTR_SIGNALS_VIA_NF_KB	0.0091	0.026	16	6	IKBKB,IRAK1,MYD88,NGF,NGFR,SQSTM1
REACTOME_SIGNALING_BY_FLT3_ITD_AND_TKD_MUTANTS	0.0091	0.026	16	6	HRAS,KRAS,NRAS,PIK3CA,PTPN11,SOS1
REACTOME_SYNTHESIS_OF_PIPS_AT_THE_EARLY_ENDOSOME_MEMBRANE	0.0091	0.026	16	6	FIG4,INPP4A,MTMR10,MTMR2,PI4K2A,PIK3R4
REACTOME_MTOR_SIGNALLING	0.0088	0.026	41	11	AKT1,AKT2,EIF4G1,MTOR,PRKAB1,PRKAG2,RHEB,STK11,STRADA,TSC1,TSC2
REACTOME_TRANSCRIPTIONAL_REGULATION_BY_VENTX	0.0088	0.026	41	11	AGO4,CCND1,CDKN2A,CSF1R,CTNNB1,EHMT1,FZR1,IL6,TNRC6A,TNRC6B,TP53
REACTOME_SIGNALING_BY_NOTCH1_PEST_DOMAIN_MUTANTS_IN_CANCER	0.0091	0.026	58	14	ADAM10,CDK8,CREBBP,DLL1,HDAC3,HDAC4,HDAC8,MYC,NCOR2,NOTCH1,PSEN1,PSEN2,RBPJ,TBL1XR1
REACTOME_VISUAL_PHOTOTRANSDUCTION	0.0091	0.026	100	21	ABCA4,AGRN,AKR1C4,APOE,CALM1,DHRS9,GNB1,GNB5,GPC3,GPC4,GUCY2D,HSPG2,LRP1,LRP12,LRP2,MYO7A,PRKCA,RBP4,RLBP1,STRA6,TTR
REACTOME_ROS_AND_RNS_PRODUCTION_IN_PHAGOCYTES	0.0095	0.027	36	10	ATP6V0A1,ATP6V0A2,ATP6V0C,ATP6V1A,ATP6V1B2,MPO,NOS1,NOS2,NOS3,TCIRG1
REACTOME_ANTIVIRAL_MECHANISM_BY_IFN_STIMULATED_GENES	0.0096	0.027	82	18	AAAS,DDX58,EIF2AK2,EIF4G1,FLNA,IRF3,ISG15,KPNA7,MAPK3,NEDD4,NUP133,NUP160,NUP188,NUP214,NUP62,RANBP2,STAT1,USP18
REACTOME_RAC3_GTPASE_CYCLE	0.0093	0.027	94	20	ABL2,ARHGAP21,ARHGAP32,CDC42,CYFIP1,DIAPH3,DSG2,LBR,MPP7,NHS,OCRL,OPHN1,PAK1,PIK3R2,RAC3,SLITRK3,SRGAP2,TFRC,TRIO,WASF1
REACTOME_RAC1_GTPASE_CYCLE	0.0094	0.027	184	34	ABL2,ARHGAP21,ARHGAP31,ARHGAP32,ARHGDIA,ARHGEF15,CDC42,CHN1,CIT,CYFIP1,CYFIP2,DIAPH3,DOCK6,DOCK7,DOCK8,FARP2,LBR,MPP7,MYO9B,NHS,OPHN1,PAK1,PAK3,PAK6,PIK3CA,PIK3R2,PLEKHG2,PREX2,RAC1,SOS1,SRGAP2,TFRC,TRIO,WASF1
REACTOME_INTERLEUKIN_37_SIGNALING	0.01	0.028	21	7	CASP1,PTPN11,PTPN23,PTPN4,PTPN5,STAT3,TBK1
REACTOME_NEGATIVE_REGULATION_OF_MET_ACTIVITY	0.01	0.028	21	7	CBL,MET,SH3GL1,SH3GL2,SH3GL3,STAM,USP8
REACTOME_PI_3K_CASCADE_FGFR1	0.01	0.028	21	7	FGF1,FGF2,FGF22,FGF8,FGFR1,PIK3CA,PTPN11
REACTOME_ZBP1_DAI_MEDIATED_INDUCTION_OF_TYPE_I_IFNS	0.01	0.028	21	7	IKBKB,IKBKG,IRF3,MYD88,TBK1,TICAM1,TLR3
REACTOME_DISEASES_OF_IMMUNE_SYSTEM	0.01	0.028	31	9	CD36,HMGB1,IKBKB,IKBKG,MYD88,TICAM1,TLR2,TLR3,TRAF3
REACTOME_TRANSFERRIN_ENDOCYTOSIS_AND_RECYCLING	0.01	0.028	31	9	ATP6AP1,ATP6V0A1,ATP6V0A2,ATP6V0C,ATP6V1A,ATP6V1B2,HFE,TCIRG1,TFRC
REACTOME_ACTIVATED_NTRK3_SIGNALS_THROUGH_RAS	0.011	0.029	8	4	HRAS,KRAS,NRAS,SOS1
REACTOME_COMPETING_ENDOGENOUS_RNAS_CERNAS_REGULATE_PTEN_TRANSLATION	0.011	0.029	8	4	AGO2,AGO4,TNRC6A,TNRC6B
REACTOME_HUR_ELAVL1_BINDS_AND_STABILIZES_MRNA	0.011	0.029	8	4	NUP214,PRKCA,SET,XPO1
REACTOME_INACTIVATION_OF_CDC42_AND_RAC1	0.011	0.029	8	4	CDC42,RAC1,ROBO1,SRGAP2
REACTOME_METABOLISM_OF_INGESTED_SEMET_SEC_MESEC_INTO_H2SE	0.011	0.029	8	4	AHCY,CBS,CTH,NNMT
REACTOME_MIRO_GTPASE_CYCLE	0.011	0.029	8	4	MFN1,MFN2,RHOT1,TRAK1
REACTOME_NEF_AND_SIGNAL_TRANSDUCTION	0.011	0.029	8	4	ELMO1,FYN,HCK,RAC1
REACTOME_VITAMIN_C_ASCORBATE_METABOLISM	0.011	0.029	8	4	CYB5R3,SLC23A2,SLC2A1,SLC2A3
REACTOME_CD28_DEPENDENT_VAV1_PATHWAY	0.01	0.029	12	5	CDC42,FYN,PAK1,PAK3,RAC1
REACTOME_ERYTHROPOIETIN_ACTIVATES_PHOSPHOINOSITIDE_3_KINASE_PI3K	0.01	0.029	12	5	EPO,PIK3CA,PIK3CB,PIK3CD,PIK3CG
REACTOME_FGFR1C_LIGAND_BINDING_AND_ACTIVATION	0.01	0.029	12	5	ANOS1,FGF1,FGF2,FGF8,FGFR1
REACTOME_GP1B_IX_V_ACTIVATION_SIGNALLING	0.01	0.029	12	5	COL1A1,COL1A2,FLNA,VWF,YWHAZ
REACTOME_REGULATION_OF_GLYCOLYSIS_BY_FRUCTOSE_2_6_BISPHOSPHATE_METABOLISM	0.01	0.029	12	5	PPP2CA,PPP2R1A,PPP2R5D,PRKACA,PRKACB
REACTOME_REGULATION_OF_LOCALIZATION_OF_FOXO_TRANSCRIPTION_FACTORS	0.01	0.029	12	5	AKT1,AKT2,AKT3,YWHAG,YWHAZ
REACTOME_TICAM1_DEPENDENT_ACTIVATION_OF_IRF3_IRF7	0.01	0.029	12	5	IRF3,TBK1,TICAM1,TLR3,TRAF3
REACTOME_DOWNREGULATION_OF_TGF_BETA_RECEPTOR_SIGNALING	0.01	0.029	26	8	NEDD4L,PPP1CB,SMAD2,SMURF1,STUB1,TGFB1,USP15,XPO1
REACTOME_FORMATION_OF_TUBULIN_FOLDING_INTERMEDIATES_BY_CCT_TRIC	0.01	0.029	26	8	TUBA1A,TUBA3E,TUBA8,TUBB1,TUBB2A,TUBB2B,TUBB3,TUBB4A
REACTOME_INSULIN_RECEPTOR_RECYCLING	0.01	0.029	26	8	ATP6AP1,ATP6V0A1,ATP6V0A2,ATP6V0C,ATP6V1A,ATP6V1B2,INSR,TCIRG1
REACTOME_MISCELLANEOUS_TRANSPORT_AND_BINDING_EVENTS	0.01	0.029	26	8	ADD3,ANKH,AZGP1,LRRC8D,MRS2,NIPA1,NIPA2,TUSC3
REACTOME_GAMMA_CARBOXYLATION_HYPUSINE_FORMATION_AND_ARYLSULFATASE_ACTIVATION	0.011	0.029	42	11	ARSA,ARSB,ARSL,DHPS,DPH1,F9,FURIN,PROC,PROS1,STS,SUMF1
REACTOME_RHOF_GTPASE_CYCLE	0.011	0.029	42	11	ACTB,ADD3,ARHGAP21,ARHGAP32,DIAPH1,DIAPH3,LMNB1,MYO9B,PIK3R2,SLC4A7,SRGAP2
REACTOME_ARACHIDONIC_ACID_METABOLISM	0.011	0.029	59	14	ABCC1,CYP1A1,CYP2C9,CYP2U1,FAAH,FAAH2,GGT1,GPX1,GPX4,HPGDS,PTGDS,PTGES3,PTGR1,PTGS2
REACTOME_RHOQ_GTPASE_CYCLE	0.011	0.029	59	14	ARHGAP21,ARHGAP32,ARHGEF9,ARL13B,CDC42,CFTR,DIAPH3,GJA1,MPP7,OPHN1,PAK1,SLC4A7,SRGAP2,TFRC
REACTOME_TRANSCRIPTIONAL_REGULATION_BY_RUNX1	0.01	0.029	239	42	ACTL6B,AGO2,AGO4,ARID1A,ARID1B,ARID2,AUTS2,BMI1,CCND1,CCND2,CREBBP,CSNK2A1,CSNK2B,CTLA4,FOXP3,GATA3,H2BC5,IFNG,IL2,KMT2A,KMT2B,KMT2C,KMT2D,KMT2E,LIFR,NR4A3,OCLN,PSMB8,PSMD12,PTPN11,SETD1A,SETD1B,SIN3A,SMARCA2,SMARCA4,SMARCB1,SMARCC2,SMARCE1,TCF12,TNRC6A,TNRC6B,YAP1
REACTOME_C_TYPE_LECTIN_RECEPTORS_CLRS	0.011	0.03	140	27	BCL10,CALM1,CARD9,CASP8,CREBBP,FBXW11,FYN,HRAS,IKBKB,IKBKG,IL1B,ITPR1,ITPR2,KRAS,MUC7,NRAS,PAK1,PAK3,PDPK1,PLCG2,PPP3CA,PPP3R1,PRKACA,PRKACB,PSMB8,PSMD12,RPS6KA5
REACTOME_INTERLEUKIN_1_FAMILY_SIGNALING	0.011	0.03	140	27	AGER,APP,CASP1,FBXW11,HMGB1,IKBKB,IKBKG,IL13,IL18,IL1B,IL1R1,IL1RAPL1,IL1RN,IRAK1,MAP2K1,MYD88,NOD2,PSMB8,PSMD12,PTPN11,PTPN23,PTPN4,PTPN5,S100B,SQSTM1,STAT3,TBK1
REACTOME_MITOCHONDRIAL_FATTY_ACID_BETA_OXIDATION	0.012	0.031	37	10	ACADM,ACADS,ACOT7,ECHS1,HADH,HADHA,HADHB,MMAA,PCCA,PCCB
REACTOME_RHOH_GTPASE_CYCLE	0.012	0.031	37	10	ARHGDIA,DBT,MTR,PAK1,PAK6,RALGAPA1,ROCK2,SLC4A7,TFRC,VCP
REACTOME_G_ALPHA_Z_SIGNALLING_EVENTS	0.011	0.031	48	12	ADCY1,ADCY5,ADCY8,ADRA2A,ADRA2B,GNAS,GNB1,GNB5,GNG3,GNG7,PRKCA,PRKCG
REACTOME_INOSITOL_PHOSPHATE_METABOLISM	0.011	0.031	48	12	CALM1,IMPA1,IMPA2,INPP4A,MIOX,MTMR9,OCRL,PLCB1,PLCB4,PLCG2,PTEN,SYNJ1
REACTOME_ABERRANT_REGULATION_OF_MITOTIC_G1_S_TRANSITION_IN_CANCER_DUE_TO_RB1_DEFECTS	0.013	0.033	17	6	CCND1,CCND2,CDKN1B,CDKN1C,RB1,TFDP1
REACTOME_KSRP_KHSRP_BINDS_AND_DESTABILIZES_MRNA	0.013	0.033	17	6	AKT1,EXOSC2,EXOSC3,EXOSC9,PARN,YWHAZ
REACTOME_METABOLISM_OF_FOLATE_AND_PTERINES	0.013	0.033	17	6	DHFR,MTHFD1,MTHFD2L,MTHFR,MTHFS,SLC46A1
REACTOME_PKA_ACTIVATION_IN_GLUCAGON_SIGNALLING	0.013	0.033	17	6	ADCY1,ADCY5,ADCY8,GNAS,PRKACA,PRKACB
REACTOME_NEGATIVE_REGULATION_OF_MAPK_PATHWAY	0.013	0.034	43	11	BRAF,HRAS,KRAS,MAP2K1,MAP2K2,MAPK1,MAPK3,NRAS,PPP2CA,PPP2R1A,PPP2R5D
REACTOME_INFECTION_WITH_MYCOBACTERIUM_TUBERCULOSIS	0.013	0.035	27	8	CORO1A,GSK3A,MAPK1,MAPK3,NOS2,PGK1,RNF213,TLR2
REACTOME_PYROPTOSIS	0.013	0.035	27	8	BAK1,BAX,CASP1,CHMP2B,HMGB1,IL18,IL1B,TP53
REACTOME_TRANSCRIPTIONAL_REGULATION_BY_THE_AP_2_TFAP2_FAMILY_OF_TRANSCRIPTION_FACTORS	0.014	0.037	38	10	APOE,CREBBP,EGFR,ERBB2,HSPD1,KDM5B,MYC,PITX2,VEGFA,WWOX
REACTOME_HEPARAN_SULFATE_HEPARIN_HS_GAG_METABOLISM	0.014	0.037	55	13	AGRN,EXT2,GLB1,GPC3,GPC4,HGSNAT,HS2ST1,HS6ST2,HSPG2,IDS,NAGLU,NDST1,SGSH
REACTOME_ACTIVATION_OF_NOXA_AND_TRANSLOCATION_TO_MITOCHONDRIA	0.015	0.039	5	3	PMAIP1,TFDP1,TP53
REACTOME_ACTIVATION_OF_RAS_IN_B_CELLS	0.015	0.039	5	3	HRAS,KRAS,NRAS
REACTOME_ARACHIDONATE_PRODUCTION_FROM_DAG	0.015	0.039	5	3	ABHD12,ABHD6,DAGLA
REACTOME_BETA_OXIDATION_OF_BUTANOYL_COA_TO_ACETYL_COA	0.015	0.039	5	3	ACADS,ECHS1,HADH
REACTOME_GRB7_EVENTS_IN_ERBB2_SIGNALING	0.015	0.039	5	3	ERBB2,NRG1,NRG2
REACTOME_LRR_FLII_INTERACTING_PROTEIN_1_LRRFIP1_ACTIVATES_TYPE_I_IFN_PRODUCTION	0.015	0.039	5	3	CREBBP,CTNNB1,IRF3
REACTOME_PROPIONYL_COA_CATABOLISM	0.015	0.039	5	3	MMAA,PCCA,PCCB
REACTOME_REELIN_SIGNALLING_PATHWAY	0.015	0.039	5	3	FYN,RELN,VLDLR
REACTOME_RUNX2_REGULATES_CHONDROCYTE_MATURATION	0.015	0.039	5	3	GLI2,HDAC4,IHH
REACTOME_SIGNALING_BY_MEMBRANE_TETHERED_FUSIONS_OF_PDGFRA_OR_PDGFRB	0.015	0.039	5	3	BIN2,ETV6,KDR
REACTOME_ERKS_ARE_INACTIVATED	0.015	0.039	13	5	MAPK1,MAPK3,PPP2CA,PPP2R1A,PPP2R5D
REACTOME_INHIBITION_OF_REPLICATION_INITIATION_OF_DAMAGED_DNA_BY_RB1_E2F1	0.015	0.039	13	5	POLA1,PPP2CA,PPP2R1A,RB1,TFDP1
REACTOME_IRF3_MEDIATED_INDUCTION_OF_TYPE_I_IFN	0.015	0.039	13	5	IRF3,MRE11,PRKDC,TBK1,TREX1
REACTOME_NF_KB_IS_ACTIVATED_AND_SIGNALS_SURVIVAL	0.015	0.039	13	5	IKBKB,IRAK1,NGF,NGFR,SQSTM1
REACTOME_RETINOID_CYCLE_DISEASE_EVENTS	0.015	0.039	13	5	ABCA4,RBP4,RLBP1,STRA6,TTR
REACTOME_THE_ACTIVATION_OF_ARYLSULFATASES	0.015	0.039	13	5	ARSA,ARSB,ARSL,STS,SUMF1
REACTOME_COOPERATION_OF_PREFOLDIN_AND_TRIC_CCT_IN_ACTIN_AND_TUBULIN_FOLDING	0.015	0.039	33	9	ACTB,TUBA1A,TUBA3E,TUBA8,TUBB1,TUBB2A,TUBB2B,TUBB3,TUBB4A
REACTOME_EXPORT_OF_VIRAL_RIBONUCLEOPROTEINS_FROM_NUCLEUS	0.015	0.039	33	9	AAAS,HSPA1A,NUP133,NUP160,NUP188,NUP214,NUP62,RANBP2,XPO1
REACTOME_GLUCAGON_SIGNALING_IN_METABOLIC_REGULATION	0.015	0.039	33	9	ADCY1,ADCY5,ADCY8,GNAS,GNB1,GNG3,GNG7,PRKACA,PRKACB
REACTOME_TRANSCRIPTIONAL_ACTIVITY_OF_SMAD2_SMAD3_SMAD4_HETEROTRIMER	0.015	0.039	44	11	CDK8,MEN1,MYC,NCOR2,NEDD4L,SKI,SMAD2,SMAD4,TFDP1,TGIF1,USP9X
REACTOME_CYTOPROTECTION_BY_HMOX1	0.015	0.039	124	24	ABCC1,COX4I1,COX6B1,COX8A,CREBBP,CSNK2A1,CSNK2B,CUL3,HBB,HDAC3,LRPPRC,MAFK,NCOR2,NDUFA4,NFE2L2,NLRP3,PPARA,PSMB8,PSMD12,SCO2,SIN3A,STAT3,SURF1,TBL1XR1
REACTOME_GLYCOSAMINOGLYCAN_METABOLISM	0.015	0.039	124	24	AGRN,ARSB,B3GNT4,B4GAT1,EXT2,GLB1,GNS,GPC3,GPC4,HAS3,HEXA,HEXB,HGSNAT,HS2ST1,HS6ST2,HSPG2,IDS,NAGLU,NDST1,SGSH,SLC26A1,SLC9A1,ST3GAL3,ST3GAL4
REACTOME_ESTROGEN_DEPENDENT_GENE_EXPRESSION	0.015	0.039	150	28	AGO2,AGO4,ATF2,CCND1,CHD1,CREBBP,CTSD,ERBB4,FOS,FOSB,GATA3,H2BC5,JUN,KAT5,KDM1A,KDM4B,MYC,PGR,POLR2A,PTGES3,SMC1A,STAG1,STAG2,TBP,TNRC6A,TNRC6B,USF1,USF2
REACTOME_SEPARATION_OF_SISTER_CHROMATIDS	0.016	0.041	191	34	B9D2,BIRC5,BUB1B,CENPE,DYNC1H1,DYNC1I2,HDAC8,KIF2A,KNL1,NDE1,NSL1,NUP133,NUP160,PAFAH1B1,PPP2CA,PPP2R1A,PPP2R5D,PSMB8,PSMD12,RANBP2,RANGAP1,SMC1A,SPDL1,STAG1,STAG2,TUBA1A,TUBA3E,TUBA8,TUBB1,TUBB2A,TUBB2B,TUBB3,TUBB4A,XPO1
REACTOME_BH3_ONLY_PROTEINS_ASSOCIATE_WITH_AND_INACTIVATE_ANTI_APOPTOTIC_BCL_2_MEMBERS	0.017	0.042	9	4	BAD,BID,PMAIP1,STAT3
REACTOME_CALCINEURIN_ACTIVATES_NFAT	0.017	0.042	9	4	CALM1,PPIA,PPP3CA,PPP3R1
REACTOME_CD163_MEDIATING_AN_ANTI_INFLAMMATORY_RESPONSE	0.017	0.042	9	4	FURIN,IL10,IL6,MYH9
REACTOME_ERYTHROCYTES_TAKE_UP_OXYGEN_AND_RELEASE_CARBON_DIOXIDE	0.017	0.042	9	4	CA1,CA2,HBB,RHAG
REACTOME_MYOCLONIC_EPILEPSY_OF_LAFORA	0.017	0.042	9	4	EPM2A,GYS1,NHLRC1,PPP1R3C
REACTOME_PI3K_AKT_ACTIVATION	0.017	0.042	9	4	NGF,PIK3CA,PIK3CB,PIK3R2
REACTOME_ROBO_RECEPTORS_BIND_AKAP5	0.017	0.042	9	4	AKAP5,PRKACA,PRKACB,PRKCA
REACTOME_SERINE_BIOSYNTHESIS	0.017	0.042	9	4	PHGDH,PSAT1,PSPH,SRR
REACTOME_SMALL_INTERFERING_RNA_SIRNA_BIOGENESIS	0.017	0.042	9	4	AGO2,AGO4,DICER1,TSN
REACTOME_TRANSPORT_OF_NUCLEOTIDE_SUGARS	0.017	0.042	9	4	SLC35A1,SLC35A2,SLC35A3,SLC35C1
REACTOME_TRNA_MODIFICATION_IN_THE_MITOCHONDRION	0.017	0.042	9	4	GTPBP3,HSD17B10,MTO1,TRIT1
REACTOME_CROSSLINKING_OF_COLLAGEN_FIBRILS	0.017	0.042	18	6	COL1A1,COL1A2,COL4A1,COL4A2,COL4A4,LOXL1
REACTOME_PHOSPHOLIPASE_C_MEDIATED_CASCADE_FGFR2	0.017	0.042	18	6	FGF1,FGF2,FGF22,FGF7,FGF8,FGFR2
REACTOME_PI_3K_CASCADE_FGFR3	0.017	0.042	18	6	FGF1,FGF2,FGF8,FGFR3,PIK3CA,PTPN11
REACTOME_SYNTHESIS_OF_PIPS_AT_THE_GOLGI_MEMBRANE	0.017	0.042	18	6	ARF1,FIG4,OCRL,PI4K2A,PIK3R4,TPTE2
REACTOME_DOWNREGULATION_OF_SMAD2_3_SMAD4_TRANSCRIPTIONAL_ACTIVITY	0.017	0.042	23	7	NCOR2,NEDD4L,SKI,SMAD2,SMAD4,TGIF1,USP9X
REACTOME_INTRINSIC_PATHWAY_OF_FIBRIN_CLOT_FORMATION	0.017	0.042	23	7	F11,F9,PROC,PROS1,SERPINC1,SERPINE2,VWF
REACTOME_RAF_INDEPENDENT_MAPK1_3_ACTIVATION	0.017	0.042	23	7	IL6,MAP2K1,MAP2K2,MAPK1,MAPK3,PTPN11,TYK2
REACTOME_RESPONSE_OF_MTB_TO_PHAGOCYTOSIS	0.017	0.042	23	7	CORO1A,GSK3A,MAPK1,MAPK3,NOS2,PGK1,RNF213
REACTOME_THE_CANONICAL_RETINOID_CYCLE_IN_RODS_TWILIGHT_VISION	0.017	0.042	23	7	ABCA4,DHRS9,MYO7A,RBP4,RLBP1,STRA6,TTR
REACTOME_THE_ROLE_OF_NEF_IN_HIV_1_REPLICATION_AND_DISEASE_PATHOGENESIS	0.016	0.042	28	8	AP1S2,AP2M1,ARF1,ELMO1,FYN,HCK,PACS1,RAC1
REACTOME_CLASS_C_3_METABOTROPIC_GLUTAMATE_PHEROMONE_RECEPTORS	0.017	0.042	39	10	CASR,GABBR1,GABBR2,GRM1,GRM4,GRM5,GRM7,GRM8,TAS1R2,TAS1R3
REACTOME_DDX58_IFIH1_MEDIATED_INDUCTION_OF_INTERFERON_ALPHA_BETA	0.018	0.044	81	17	AGER,APP,CASP8,CREBBP,DDX58,FADD,HMGB1,IFIH1,IKBKB,IKBKG,IRF3,ISG15,OTUD5,RNF125,S100B,TBK1,TRAF3
REACTOME_ENERGY_DEPENDENT_REGULATION_OF_MTOR_BY_LKB1_AMPK	0.02	0.049	29	8	MTOR,PRKAB1,PRKAG2,RHEB,STK11,STRADA,TSC1,TSC2
REACTOME_MATURATION_OF_SARS_COV_2_SPIKE_PROTEIN	0.02	0.049	29	8	FUT8,MAN1B1,MGAT2,MOGS,ST3GAL3,ST3GAL4,STT3A,TUSC3
REACTOME_PEROXISOMAL_LIPID_METABOLISM	0.02	0.049	29	8	ABCD1,ACOT4,ACOX1,ALDH3A2,AMACR,CRAT,HSD17B4,MLYCD
REACTOME_REGULATION_OF_HSF1_MEDIATED_HEAT_SHOCK_RESPONSE	0.02	0.049	82	17	AAAS,ATM,ATR,GSK3B,HIKESHI,HSPA1A,HSPA2,MAPK1,MAPK3,NUP133,NUP160,NUP188,NUP214,NUP62,RANBP2,SIRT1,YWHAE
REACTOME_CELL_SURFACE_INTERACTIONS_AT_THE_VASCULAR_WALL	0.02	0.049	194	34	CD99L2,COL1A1,COL1A2,FYN,GP6,GRB14,GYPA,GYPB,GYPC,HRAS,ITGA4,ITGAV,JAM2,JAM3,KRAS,L1CAM,MAG,NRAS,PIK3CA,PIK3CB,PIK3R2,PPIA,PROC,PROS1,PTPN11,SLC16A1,SLC16A3,SLC7A10,SLC7A11,SLC7A7,SLC7A8,SOS1,TGFB1,TSPAN7
REACTOME_DEFECTIVE_EXT2_CAUSES_EXOSTOSES_2	0.021	0.051	14	5	AGRN,EXT2,GPC3,GPC4,HSPG2
REACTOME_ERYTHROPOIETIN_ACTIVATES_RAS	0.021	0.051	14	5	EPO,HRAS,KRAS,NRAS,SOS1
REACTOME_METHYLATION	0.021	0.051	14	5	AHCY,MTR,MTRR,N6AMT1,NNMT
REACTOME_SEMA3A_PLEXIN_REPULSION_SIGNALING_BY_INHIBITING_INTEGRIN_ADHESION	0.021	0.051	14	5	FARP2,FYN,PLXNA1,PLXNA3,RAC1
REACTOME_SEMA4D_IN_SEMAPHORIN_SIGNALING	0.022	0.052	24	7	ERBB2,LIMK1,MET,MYH14,MYH9,RAC1,ROCK2
REACTOME_IRON_UPTAKE_AND_TRANSPORT	0.022	0.052	58	13	ATP6AP1,ATP6V0A1,ATP6V0A2,ATP6V0C,ATP6V1A,ATP6V1B2,CP,FTL,HFE,IREB2,SLC46A1,TCIRG1,TFRC
REACTOME_BIOSYNTHESIS_OF_SPECIALIZED_PRORESOLVING_MEDIATORS_SPMS	0.022	0.053	19	6	CYP1A1,CYP2C9,CYP2D6,GPX4,PTGR1,PTGS2
REACTOME_INITIATION_OF_NUCLEAR_ENVELOPE_NE_REFORMATION	0.022	0.053	19	6	ANKLE2,LBR,LEMD2,LMNB1,PPP2CA,PPP2R1A
REACTOME_PHASE_II_CONJUGATION_OF_COMPOUNDS	0.023	0.056	109	21	ACSM5,AHCY,BPNT2,GGT1,GSS,GSTM1,GSTT1,GSTT2,HPGDS,MTR,MTRR,N6AMT1,NNMT,OPLAH,SLC26A1,SULT1C4,SULT4A1,UGDH,UGP2,UGT1A1,UGT1A6
REACTOME_INTERFERON_SIGNALING	0.023	0.056	203	35	AAAS,ADAR,CAMK2A,CAMK2B,CAMK2G,DDX58,EIF2AK2,EIF4G1,FLNA,HLA-DQA1,HLA-DQB1,IFNAR2,IFNG,IRF3,ISG15,KPNA7,MAPK3,NEDD4,NUP133,NUP160,NUP188,NUP214,NUP62,PSMB8,PTPN11,RANBP2,SAMHD1,STAT1,STAT2,TRIM2,TRIM29,TRIM3,TRIM8,TYK2,USP18
REACTOME_NS1_MEDIATED_EFFECTS_ON_HOST_PATHWAYS	0.024	0.057	41	10	AAAS,EIF2AK2,ISG15,KPNA7,NUP133,NUP160,NUP188,NUP214,NUP62,RANBP2
REACTOME_PLASMA_LIPOPROTEIN_ASSEMBLY_REMODELING_AND_CLEARANCE	0.024	0.057	71	15	AP2M1,APOE,CLTC,CUBN,FURIN,MBTPS1,MBTPS2,NPC1,NPC2,NR1H2,P4HB,PRKACA,PRKACB,VLDLR,ZDHHC8
REACTOME_E3_UBIQUITIN_LIGASES_UBIQUITINATE_TARGET_PROTEINS	0.025	0.058	59	13	BCL10,CTR9,H2BC5,PEX10,PEX12,PEX13,PEX14,PEX2,PEX5,PRKDC,UBE2A,VCP,WAC
REACTOME_TRNA_PROCESSING_IN_THE_NUCLEUS	0.025	0.058	59	13	AAAS,CLP1,NUP133,NUP160,NUP188,NUP214,NUP62,RANBP2,TRNT1,TSEN15,TSEN2,TSEN34,TSEN54
REACTOME_ACETYLCHOLINE_REGULATES_INSULIN_SECRETION	0.026	0.06	10	4	GNA11,GNAQ,PLCB1,PRKCA
REACTOME_BICARBONATE_TRANSPORTERS	0.026	0.06	10	4	SLC4A10,SLC4A3,SLC4A5,SLC4A7
REACTOME_COHESIN_LOADING_ONTO_CHROMATIN	0.026	0.06	10	4	NIPBL,SMC1A,STAG1,STAG2
REACTOME_REACTIONS_SPECIFIC_TO_THE_COMPLEX_N_GLYCAN_SYNTHESIS_PATHWAY	0.026	0.06	10	4	FUCA1,FUT8,MAN2A2,MGAT2
REACTOME_REGULATION_OF_FOXO_TRANSCRIPTIONAL_ACTIVITY_BY_ACETYLATION	0.026	0.06	10	4	CREBBP,SIRT1,SIRT3,TXN
REACTOME_REMOVAL_OF_AMINOTERMINAL_PROPEPTIDES_FROM_GAMMA_CARBOXYLATED_PROTEINS	0.026	0.06	10	4	F9,FURIN,PROC,PROS1
REACTOME_ROLE_OF_SECOND_MESSENGERS_IN_NETRIN_1_SIGNALING	0.026	0.06	10	4	PITPNA,TRPC3,TRPC5,TRPC6
REACTOME_RUNX1_AND_FOXP3_CONTROL_THE_DEVELOPMENT_OF_REGULATORY_T_LYMPHOCYTES_TREGS	0.026	0.06	10	4	CTLA4,FOXP3,IFNG,IL2
REACTOME_SIGNAL_ATTENUATION	0.026	0.06	10	4	INSR,MAPK1,MAPK3,SOS1
REACTOME_NOTCH3_ACTIVATION_AND_TRANSMISSION_OF_SIGNAL_TO_THE_NUCLEUS	0.027	0.063	25	7	ADAM10,DLL1,EGF,EGFR,NOTCH3,PSEN1,PSEN2
REACTOME_ACTIVATION_OF_TRKA_RECEPTORS	0.028	0.064	6	3	ADORA2A,NGF,NTRK2
REACTOME_ACYL_CHAIN_REMODELING_OF_CL	0.028	0.064	6	3	HADHA,HADHB,PLA2G6
REACTOME_CHOLINE_CATABOLISM	0.028	0.064	6	3	ALDH7A1,SARDH,SLC44A1
REACTOME_MITOCHONDRIAL_FATTY_ACID_BETA_OXIDATION_OF_UNSATURATED_FATTY_ACIDS	0.028	0.064	6	3	ACADM,HADHA,HADHB
REACTOME_MOLYBDENUM_COFACTOR_BIOSYNTHESIS	0.028	0.064	6	3	GPHN,MOCS1,MOCS2
REACTOME_NADE_MODULATES_DEATH_SIGNALLING	0.028	0.064	6	3	NGF,NGFR,YWHAE
REACTOME_SARS_COV_1_GENOME_REPLICATION_AND_TRANSCRIPTION	0.028	0.064	6	3	GSK3A,GSK3B,RB1
REACTOME_SENSING_OF_DNA_DOUBLE_STRAND_BREAKS	0.028	0.064	6	3	ATM,KAT5,MRE11
REACTOME_SYNTHESIS_OF_15_EICOSATETRAENOIC_ACID_DERIVATIVES	0.028	0.064	6	3	GPX1,GPX4,PTGS2
REACTOME_APOPTOTIC_FACTOR_MEDIATED_RESPONSE	0.029	0.065	20	6	BAK1,BAX,CDKN2A,DIABLO,MAPK1,MAPK3
REACTOME_FGFR2_LIGAND_BINDING_AND_ACTIVATION	0.029	0.065	20	6	FGF1,FGF2,FGF22,FGF7,FGF8,FGFR2
REACTOME_G_BETA_GAMMA_SIGNALLING_THROUGH_CDC42	0.029	0.065	20	6	CDC42,GNB1,GNB5,GNG3,GNG7,PAK1
REACTOME_SIGNALLING_TO_RAS	0.029	0.065	20	6	HRAS,KRAS,NGF,NRAS,RALA,SOS1
REACTOME_TP53_REGULATES_TRANSCRIPTION_OF_GENES_INVOLVED_IN_CYTOCHROME_C_RELEASE	0.029	0.065	20	6	ATM,BAX,BID,CREBBP,PMAIP1,TP53
REACTOME_METABOLISM_OF_FAT_SOLUBLE_VITAMINS	0.028	0.065	48	11	AGRN,AKR1C4,APOE,GPC3,GPC4,HSPG2,LRP1,LRP12,LRP2,RBP4,TTR
REACTOME_NOTCH1_INTRACELLULAR_DOMAIN_REGULATES_TRANSCRIPTION	0.028	0.065	48	11	CDK8,CREBBP,HDAC3,HDAC4,HDAC8,MYC,NBEA,NCOR2,NOTCH1,RBPJ,TBL1XR1
REACTOME_INTRAFLAGELLAR_TRANSPORT	0.028	0.065	54	12	IFT140,IFT172,KIF3C,TRIP11,TTC21B,TUBA1A,TUBB1,TUBB2A,TUBB2B,TUBB3,TUBB4A,WDR19
REACTOME_METABOLISM_OF_NUCLEOTIDES	0.028	0.065	98	19	ADK,ADSL,AMPD2,ATIC,CAD,DGUOK,DPYD,DPYS,DTYMK,ENTPD1,HPRT1,ITPA,NT5E,RRM2B,SAMHD1,TK2,TXN,TXNRD1,UPB1
REACTOME_PLATELET_ADHESION_TO_EXPOSED_COLLAGEN	0.029	0.066	15	5	COL1A1,COL1A2,FYN,GP6,VWF
REACTOME_WNT5A_DEPENDENT_INTERNALIZATION_OF_FZD4	0.029	0.066	15	5	AP2M1,ARRB2,CLTC,PRKCA,PRKCG
REACTOME_PROTEIN_UBIQUITINATION	0.029	0.066	79	16	BCL10,CTR9,H2BC5,PEX10,PEX12,PEX13,PEX14,PEX2,PEX5,PRKDC,UBA1,UBE2A,USP7,USP9X,VCP,WAC
REACTOME_HCMV_EARLY_EVENTS	0.029	0.066	138	25	AAAS,CREB1,DYNC1H1,DYNC1I2,EED,EGFR,EZH2,H2BC5,HDAC3,NCOR2,NUP133,NUP160,NUP188,NUP214,NUP62,RANBP2,TBL1XR1,TUBA1A,TUBA3E,TUBA8,TUBB1,TUBB2A,TUBB2B,TUBB3,TUBB4A
REACTOME_ACTIVATED_NOTCH1_TRANSMITS_SIGNAL_TO_THE_NUCLEUS	0.03	0.067	31	8	ADAM10,ARRB1,ARRB2,DLL1,NOTCH1,NUMB,PSEN1,PSEN2
REACTOME_EGFR_DOWNREGULATION	0.03	0.067	31	8	CBL,CDC42,EGF,EGFR,SH3GL1,SH3GL2,SH3GL3,STAM
REACTOME_HS_GAG_BIOSYNTHESIS	0.03	0.067	31	8	AGRN,EXT2,GPC3,GPC4,HS2ST1,HS6ST2,HSPG2,NDST1
REACTOME_PYRUVATE_METABOLISM	0.03	0.067	31	8	DLD,MPC1,PDHA1,PDHB,PDHX,PDP1,SLC16A1,SLC16A3
REACTOME_TRANSCRIPTIONAL_REGULATION_OF_PLURIPOTENT_STEM_CELLS	0.03	0.067	31	8	FGF2,FOXP1,GATA6,POU5F1,SMAD2,SMAD4,SOX2,STAT3
REACTOME_REGULATION_OF_TP53_ACTIVITY_THROUGH_PHOSPHORYLATION	0.03	0.067	92	18	ATM,ATR,CDK5,CDK5R1,CSNK2A1,CSNK2B,DNA2,KAT5,MRE11,PRKAB1,PRKAG2,STK11,SUPT16H,TAF1,TAF13,TBP,TP53,TP53RK
REACTOME_CDC42_GTPASE_CYCLE	0.031	0.069	159	28	ARHGAP21,ARHGAP31,ARHGAP32,ARHGDIA,ARHGEF15,ARHGEF9,CDC42,CHN1,DIAPH3,DOCK6,DOCK7,DOCK8,FGD1,KCTD3,LBR,MYO9B,OPHN1,PAK1,PAK3,PAK6,PIK3R2,PLEKHG2,PREX2,SRGAP2,TFRC,TRIO,WDR81,WDR91
REACTOME_INTERACTIONS_OF_REV_WITH_HOST_CELLULAR_PROTEINS	0.032	0.071	37	9	AAAS,NUP133,NUP160,NUP188,NUP214,NUP62,RANBP2,RANGAP1,XPO1
REACTOME_AMINO_ACIDS_REGULATE_MTORC1	0.032	0.072	55	12	ATP6V0C,ATP6V1A,ATP6V1B2,DEPDC5,KPTN,MTOR,NPRL2,NPRL3,RHEB,SZT2,TCIRG1,WDR59
REACTOME_REGULATION_OF_CHOLESTEROL_BIOSYNTHESIS_BY_SREBP_SREBF	0.032	0.072	55	12	ACACA,CREBBP,DHCR7,FASN,FDFT1,LSS,MBTPS1,MBTPS2,PPARA,SC5D,SEC24D,TBL1XR1
REACTOME_RETROGRADE_TRANSPORT_AT_THE_TRANS_GOLGI_NETWORK	0.033	0.073	49	11	COG2,COG4,COG5,COG6,COG7,COG8,NAPB,NSF,VPS51,VPS52,VPS53
REACTOME_SIGNALING_BY_NOTCH3	0.033	0.073	49	11	ADAM10,CREBBP,DLL1,EGF,EGFR,NOTCH1,NOTCH3,PSEN1,PSEN2,RBPJ,STAT1
REACTOME_SYNTHESIS_OF_IP3_AND_IP4_IN_THE_CYTOSOL	0.033	0.074	26	7	CALM1,OCRL,PLCB1,PLCB4,PLCG2,PTEN,SYNJ1
REACTOME_DISEASES_ASSOCIATED_WITH_O_GLYCOSYLATION_OF_PROTEINS	0.035	0.077	68	14	ADAMTS13,ADAMTS4,ADAMTSL2,B4GAT1,LARGE1,MUC7,NOTCH1,NOTCH2,NOTCH3,NOTCH4,POMGNT1,POMT1,POMT2,SEMA5B
REACTOME_REGULATION_OF_GLUCOKINASE_BY_GLUCOKINASE_REGULATORY_PROTEIN	0.036	0.079	32	8	AAAS,GCK,NUP133,NUP160,NUP188,NUP214,NUP62,RANBP2
REACTOME_TAK1_ACTIVATES_NFKB_BY_PHOSPHORYLATION_AND_ACTIVATION_OF_IKKS_COMPLEX	0.036	0.079	32	8	AGER,APP,HMGB1,IKBKB,IKBKG,IRAK1,NOD2,S100B
REACTOME_DSCAM_INTERACTIONS	0.037	0.08	11	4	DSCAM,DSCAML1,PAK1,RAC1
REACTOME_ENOS_ACTIVATION	0.037	0.08	11	4	AKT1,CALM1,NOS3,SPR
REACTOME_ESTABLISHMENT_OF_SISTER_CHROMATID_COHESION	0.037	0.08	11	4	ESCO2,SMC1A,STAG1,STAG2
REACTOME_FREE_FATTY_ACIDS_REGULATE_INSULIN_SECRETION	0.037	0.08	11	4	CD36,GNA11,GNAQ,PLCB1
REACTOME_GAMMA_CARBOXYLATION_TRANSPORT_AND_AMINO_TERMINAL_CLEAVAGE_OF_PROTEINS	0.037	0.08	11	4	F9,FURIN,PROC,PROS1
REACTOME_PHENYLALANINE_AND_TYROSINE_METABOLISM	0.037	0.08	11	4	HPD,PAH,QDPR,TAT
REACTOME_SODIUM_CALCIUM_EXCHANGERS	0.037	0.08	11	4	CALM1,SLC24A4,SLC24A5,SLC8A1
REACTOME_SYNTHESIS_OF_PIPS_AT_THE_LATE_ENDOSOME_MEMBRANE	0.037	0.08	11	4	FIG4,MTMR2,MTMR9,PIK3R4
REACTOME_UPTAKE_AND_FUNCTION_OF_ANTHRAX_TOXINS	0.037	0.08	11	4	CALM1,FURIN,MAP2K1,MAP2K2
REACTOME_HSF1_DEPENDENT_TRANSACTIVATION	0.037	0.081	38	9	CAMK2A,CAMK2B,CAMK2G,CREBBP,CRYAB,HSPA1A,HSPA2,MTOR,PTGES3
REACTOME_NRIF_SIGNALS_CELL_DEATH_FROM_THE_NUCLEUS	0.038	0.082	16	5	NGF,NGFR,PSEN1,PSEN2,SQSTM1
REACTOME_PROCESSING_OF_SMDT1	0.038	0.082	16	5	AFG3L2,MICU1,PMPCA,PMPCB,SPG7
REACTOME_REGULATION_OF_PYRUVATE_DEHYDROGENASE_PDH_COMPLEX	0.038	0.082	16	5	DLD,PDHA1,PDHB,PDHX,PDP1
REACTOME_STING_MEDIATED_INDUCTION_OF_HOST_IMMUNE_RESPONSES	0.038	0.082	16	5	IRF3,MRE11,PRKDC,TBK1,TREX1
REACTOME_TRANSLATION_OF_SARS_COV_2_STRUCTURAL_PROTEINS	0.037	0.082	44	10	FUT8,GSK3B,MAN1B1,MGAT2,MOGS,PARP10,ST3GAL3,ST3GAL4,STT3A,TUSC3
REACTOME_RAC2_GTPASE_CYCLE	0.038	0.082	88	17	ANKLE2,ARHGAP21,ARHGAP32,ARHGDIA,CDC42,CYFIP1,DIAPH3,DSG2,LBR,MPP7,NHS,OPHN1,PAK1,PIK3CA,PIK3R2,TFRC,TRIO
REACTOME_HCMV_INFECTION	0.038	0.082	162	28	AAAS,CHMP2B,CREB1,DYNC1H1,DYNC1I2,EED,EGFR,EZH2,H2BC5,HDAC3,NCOR2,NUP133,NUP160,NUP188,NUP214,NUP62,RANBP2,TBL1XR1,TUBA1A,TUBA3E,TUBA8,TUBB1,TUBB2A,TUBB2B,TUBB3,TUBB4A,VPS37A,VPS4A
REACTOME_BMAL1_CLOCK_NPAS2_ACTIVATES_CIRCADIAN_GENE_EXPRESSION	0.04	0.087	27	7	AVP,BHLHE40,CLOCK,CREBBP,DBP,PPARA,TBL1XR1
REACTOME_INTEGRIN_SIGNALING	0.04	0.087	27	7	AKT1,CRK,PDPK1,PTK2,RAP1B,SOS1,VWF
REACTOME_METABOLISM_OF_PORPHYRINS	0.04	0.087	27	7	ABCC1,ABCC2,COX10,COX15,HMBS,PPOX,UGT1A1
REACTOME_DISEASES_OF_PROGRAMMED_CELL_DEATH	0.041	0.088	102	19	APP,CASP8,CDC25B,CDK5,CDK5R1,CDKN2A,DNMT1,DNMT3A,EED,EZH2,FADD,GOLGA2,H2BC5,JUN,LMNB1,POLA1,PRDX1,SOD2,YWHAE
REACTOME_PLASMA_LIPOPROTEIN_CLEARANCE	0.042	0.091	33	8	AP2M1,APOE,CLTC,CUBN,NPC1,NPC2,NR1H2,VLDLR
REACTOME_CARGO_TRAFFICKING_TO_THE_PERICILIARY_MEMBRANE	0.042	0.091	51	11	ARF4,ARL13B,BBS4,BBS5,BBS7,EXOC2,EXOC7,EXOC8,MCHR1,RAB11A,SMO
REACTOME_DEUBIQUITINATION	0.042	0.091	298	47	ACTB,APC,AR,ARRB1,ARRB2,ASXL1,ASXL2,ATXN3,ATXN7,CFTR,DDX58,GATA3,H2BC5,HCFC1,IFIH1,IKBKG,INO80,MBD5,MYC,NLRP3,NOD2,OTUD5,OTUD7A,PRKN,PSMB8,PSMD12,PTEN,PTRH2,RHOT1,SMAD2,SMAD4,STAM,STAMBP,TGFB1,TNKS2,TP53,TRAF3,TRRAP,UCHL1,USP15,USP18,USP19,USP42,USP7,USP8,USP9X,VCP
REACTOME_ACTIVATED_NTRK2_SIGNALS_THROUGH_PI3K	0.044	0.093	7	3	BDNF,NTRK2,PIK3CA
REACTOME_ARMS_MEDIATED_ACTIVATION	0.044	0.093	7	3	BRAF,CRK,NGF
REACTOME_FGFR3B_LIGAND_BINDING_AND_ACTIVATION	0.044	0.093	7	3	FGF1,FGF8,FGFR3
REACTOME_LOSS_OF_FUNCTION_OF_SMAD2_3_IN_CANCER	0.044	0.093	7	3	SMAD2,SMAD4,TGFB1
REACTOME_NEUROFASCIN_INTERACTIONS	0.044	0.093	7	3	CNTNAP1,DCX,NFASC
REACTOME_PP2A_MEDIATED_DEPHOSPHORYLATION_OF_KEY_METABOLIC_FACTORS	0.044	0.093	7	3	PPP2CA,PPP2R1A,PPP2R5D
REACTOME_RELEASE_OF_APOPTOTIC_FACTORS_FROM_THE_MITOCHONDRIA	0.044	0.093	7	3	BAK1,BAX,DIABLO
REACTOME_SIGNALING_BY_NOTCH1_T_7_9_NOTCH1_M1580_K2555_TRANSLOCATION_MUTANT	0.044	0.093	7	3	ADAM10,DLL1,NOTCH1
REACTOME_TYSND1_CLEAVES_PEROXISOMAL_PROTEINS	0.044	0.093	7	3	ACOX1,AGPS,HSD17B4
REACTOME_WAX_AND_PLASMALOGEN_BIOSYNTHESIS	0.044	0.093	7	3	AGPS,FAR1,GNPAT
REACTOME_CHAPERONE_MEDIATED_AUTOPHAGY	0.045	0.094	22	6	ARL13B,CFTR,GFAP,HBB,LAMP2,PCNT
REACTOME_E2F_MEDIATED_REGULATION_OF_DNA_REPLICATION	0.045	0.094	22	6	MCM8,POLA1,PPP2CA,PPP2R1A,RB1,TFDP1
REACTOME_INTERLEUKIN_35_SIGNALLING	0.05	0.1	12	4	IL27RA,STAT1,STAT3,TYK2
REACTOME_PYRIMIDINE_CATABOLISM	0.05	0.1	12	4	DPYD,DPYS,NT5E,UPB1
REACTOME_REDUCTION_OF_CYTOSOLIC_CA_LEVELS	0.05	0.1	12	4	ATP2A2,ATP2B4,CALM1,SLC8A1
REACTOME_TP53_REGULATES_TRANSCRIPTION_OF_CASPASE_ACTIVATORS_AND_CASPASES	0.05	0.1	12	4	ATM,CASP1,CRADD,TP53
REACTOME_VLDLR_INTERNALISATION_AND_DEGRADATION	0.05	0.1	12	4	AP2M1,CLTC,NR1H2,VLDLR
REACTOME_ACTIVATION_OF_IRF3_IRF7_MEDIATED_BY_TBK1_IKK_EPSILON	0.048	0.1	17	5	IRF3,PTPN11,TBK1,TICAM1,TRAF3
REACTOME_FOXO_MEDIATED_TRANSCRIPTION_OF_CELL_CYCLE_GENES	0.048	0.1	17	5	CDKN1B,FOXG1,MSTN,SMAD2,SMAD4
REACTOME_RIP_MEDIATED_NFKB_ACTIVATION_VIA_ZBP1	0.048	0.1	17	5	IKBKB,IKBKG,MYD88,TICAM1,TLR3
REACTOME_VITAMIN_B5_PANTOTHENATE_METABOLISM	0.048	0.1	17	5	COASY,FASN,PANK2,PPCS,SLC5A6
REACTOME_KERATAN_SULFATE_KERATIN_METABOLISM	0.05	0.1	34	8	B3GNT4,B4GAT1,GLB1,GNS,HEXA,HEXB,ST3GAL3,ST3GAL4
REACTOME_NEGATIVE_REGULATORS_OF_DDX58_IFIH1_SIGNALING	0.05	0.1	34	8	DDX58,IFIH1,IRF3,ISG15,OTUD5,RNF125,TBK1,TRAF3
REACTOME_SIGNALING_BY_WNT_IN_CANCER	0.05	0.1	34	8	AMER1,APC,CTNNB1,GSK3B,PPP2CA,PPP2R1A,PPP2R5D,TNKS2
REACTOME_CARBOXYTERMINAL_POST_TRANSLATIONAL_MODIFICATIONS_OF_TUBULIN	0.049	0.1	46	10	AGBL4,SVBP,TUBA1A,TUBA3E,TUBA8,TUBB1,TUBB2A,TUBB2B,TUBB3,TUBB4A
REACTOME_MITOTIC_SPINDLE_CHECKPOINT	0.049	0.1	111	20	B9D2,BIRC5,BUB1B,CENPE,DYNC1H1,DYNC1I2,KIF2A,KNL1,NDE1,NSL1,NUP133,NUP160,PAFAH1B1,PPP2CA,PPP2R1A,PPP2R5D,RANBP2,RANGAP1,SPDL1,XPO1
REACTOME_MITOCHONDRIAL_CALCIUM_ION_TRANSPORT	0.054	0.11	23	6	AFG3L2,LETM1,MICU1,PMPCA,PMPCB,SPG7
REACTOME_UNFOLDED_PROTEIN_RESPONSE_UPR	0.054	0.11	92	17	ARFGAP1,ASNS,EIF2AK3,EIF2S3,EXOSC2,EXOSC3,EXOSC9,EXTL3,GOSR2,GSK3A,HYOU1,MBTPS1,MBTPS2,PARN,SEC31A,TPP1,WFS1
REACTOME_ABC_TRANSPORTERS_IN_LIPID_HOMEOSTASIS	0.06	0.12	18	5	ABCA2,ABCA5,ABCD1,PEX19,PEX3
REACTOME_RORA_ACTIVATES_GENE_EXPRESSION	0.06	0.12	18	5	CPT1A,CREBBP,PPARA,RORA,TBL1XR1
REACTOME_SIGNALING_BY_CYTOSOLIC_FGFR1_FUSION_MUTANTS	0.06	0.12	18	5	CUX1,MYO18A,PIK3CA,STAT1,STAT3
REACTOME_EPHA_MEDIATED_GROWTH_CONE_COLLAPSE	0.057	0.12	29	7	EFNA3,EPHA4,EPHA5,FYN,MYH14,MYH9,ROCK2
REACTOME_CYCLIN_D_ASSOCIATED_EVENTS_IN_G1	0.056	0.12	47	10	CCND1,CCND2,CDKN1B,CDKN1C,CDKN2A,CDKN2D,PPP2CA,PPP2R1A,RB1,TFDP1
REACTOME_CYTOCHROME_P450_ARRANGED_BY_SUBSTRATE_TYPE	0.056	0.12	66	13	ARNT2,CYP11A1,CYP1A1,CYP26B1,CYP26C1,CYP27A1,CYP27B1,CYP2C9,CYP2D6,CYP2R1,CYP2U1,CYP7B1,POMC
REACTOME_HEDGEHOG_ON_STATE	0.057	0.12	86	16	ARRB1,ARRB2,CUL3,GLI2,GLI3,IHH,IQCE,KIF7,NUMB,PSMB8,PSMD12,PTCH1,PTCH2,SHH,SMO,SMURF1
REACTOME_AMPK_INHIBITS_CHREBP_TRANSCRIPTIONAL_ACTIVATION_ACTIVITY	0.064	0.13	8	3	ADIPOQ,PRKAG2,STK11
REACTOME_CHREBP_ACTIVATES_METABOLIC_GENE_EXPRESSION	0.064	0.13	8	3	ACACA,AGPAT1,FASN
REACTOME_COENZYME_A_BIOSYNTHESIS	0.064	0.13	8	3	COASY,PANK2,PPCS
REACTOME_FATTY_ACIDS_BOUND_TO_GPR40_FFAR1_REGULATE_INSULIN_SECRETION	0.064	0.13	8	3	GNA11,GNAQ,PLCB1
REACTOME_HDL_ASSEMBLY	0.064	0.13	8	3	PRKACA,PRKACB,ZDHHC8
REACTOME_LIGAND_RECEPTOR_INTERACTIONS	0.064	0.13	8	3	IHH,PTCH1,SHH
REACTOME_NONCANONICAL_ACTIVATION_OF_NOTCH3	0.064	0.13	8	3	NOTCH3,PSEN1,PSEN2
REACTOME_REGULATION_OF_GENE_EXPRESSION_IN_EARLY_PANCREATIC_PRECURSOR_CELLS	0.064	0.13	8	3	HNF1B,PDX1,PTF1A
REACTOME_RELEASE_OF_HH_NP_FROM_THE_SECRETING_CELL	0.064	0.13	8	3	IHH,NOTUM,SHH
REACTOME_RUNX2_REGULATES_GENES_INVOLVED_IN_CELL_MIGRATION	0.064	0.13	8	3	AKT1,AKT2,AKT3
REACTOME_RUNX3_REGULATES_WNT_SIGNALING	0.064	0.13	8	3	CCND1,CTNNB1,MYC
REACTOME_SIGNALING_BY_MRAS_COMPLEX_MUTANTS	0.064	0.13	8	3	BRAF,PPP1CB,SHOC2
REACTOME_SIGNALING_BY_TGF_BETA_RECEPTOR_COMPLEX_IN_CANCER	0.064	0.13	8	3	SMAD2,SMAD4,TGFB1
REACTOME_VEGF_LIGAND_RECEPTOR_INTERACTIONS	0.064	0.13	8	3	FLT4,KDR,VEGFA
REACTOME_WNT_MEDIATED_ACTIVATION_OF_DVL	0.064	0.13	8	3	CSNK1E,CSNK2A1,CSNK2B
REACTOME_ERYTHROCYTES_TAKE_UP_CARBON_DIOXIDE_AND_RELEASE_OXYGEN	0.065	0.13	13	4	CA1,CA2,HBB,RHAG
REACTOME_FGFR2C_LIGAND_BINDING_AND_ACTIVATION	0.065	0.13	13	4	FGF1,FGF2,FGF8,FGFR2
REACTOME_FGFR3_LIGAND_BINDING_AND_ACTIVATION	0.065	0.13	13	4	FGF1,FGF2,FGF8,FGFR3
REACTOME_KERATAN_SULFATE_DEGRADATION	0.065	0.13	13	4	GLB1,GNS,HEXA,HEXB
REACTOME_MITOCHONDRIAL_IRON_SULFUR_CLUSTER_BIOGENESIS	0.065	0.13	13	4	FXN,GLRX5,ISCA1,ISCA2
REACTOME_MITOTIC_TELOPHASE_CYTOKINESIS	0.065	0.13	13	4	NIPBL,SMC1A,STAG1,STAG2
REACTOME_P38MAPK_EVENTS	0.065	0.13	13	4	HRAS,KRAS,NRAS,RALA
REACTOME_POU5F1_OCT4_SOX2_NANOG_ACTIVATE_GENES_RELATED_TO_PROLIFERATION	0.065	0.13	13	4	FGF2,POU5F1,SOX2,STAT3
REACTOME_PURINE_SALVAGE	0.065	0.13	13	4	ADK,AMPD2,DGUOK,HPRT1
REACTOME_TNFR1_INDUCED_PROAPOPTOTIC_SIGNALING	0.065	0.13	13	4	CASP8,FADD,TNF,TNFRSF1A
REACTOME_OTHER_INTERLEUKIN_SIGNALING	0.065	0.13	24	6	CSF1R,PTPRZ1,SNAP25,STXBP2,TYK2,VAMP2
REACTOME_THROMBOXANE_SIGNALLING_THROUGH_TP_RECEPTOR	0.065	0.13	24	6	GNA11,GNAQ,GNB1,GNB5,GNG3,GNG7
REACTOME_ACTIVATION_OF_GENE_EXPRESSION_BY_SREBF_SREBP	0.065	0.13	42	9	ACACA,CREBBP,DHCR7,FASN,FDFT1,LSS,PPARA,SC5D,TBL1XR1
REACTOME_CLASS_B_2_SECRETIN_FAMILY_RECEPTORS	0.064	0.13	94	17	ADGRE1,CRH,CRHR1,FZD9,GLP1R,GNAS,GNB1,GNB5,GNG3,GNG7,IHH,PTCH1,PTCH2,PTH,SHH,SMO,WNT1
REACTOME_CELLULAR_SENESCENCE	0.062	0.13	198	32	AGO4,ATM,BMI1,CDKN1B,CDKN2A,CDKN2D,EED,EHMT1,EP400,EZH2,FOS,FZR1,H2BC5,IL6,JUN,KAT5,KDM6B,LMNB1,MAPK1,MAPK10,MAPK3,MRE11,RB1,RPS6KA1,RPS6KA3,STAT3,TFDP1,TINF2,TNRC6A,TNRC6B,TP53,TXN
REACTOME_TCF_DEPENDENT_SIGNALING_IN_RESPONSE_TO_WNT	0.063	0.13	234	37	AKT1,AKT2,AMER1,APC,CCDC88C,CHD8,CREBBP,CSNK1E,CSNK1G2,CSNK2A1,CSNK2B,CTNNB1,CUL3,FRAT2,GSK3B,H2BC5,KAT5,KMT2D,MEN1,MYC,PPP2CA,PPP2R1A,PPP2R5D,PSMB8,PSMD12,SMARCA4,SOX2,SOX4,SOX6,TCF4,TERT,TNKS2,TRRAP,USP8,WNT1,XPO1,YWHAZ
REACTOME_NICOTINAMIDE_SALVAGING	0.074	0.15	19	5	NAXD,NAXE,NNMT,PARP10,PTGS2
REACTOME_OTHER_SEMAPHORIN_INTERACTIONS	0.074	0.15	19	5	PLXNA1,PLXNB3,SEMA7A,TREM2,TYROBP
REACTOME_PHASE_4_RESTING_MEMBRANE_POTENTIAL	0.074	0.15	19	5	KCNJ2,KCNJ4,KCNK2,KCNK4,KCNK9
REACTOME_PLASMA_LIPOPROTEIN_ASSEMBLY	0.074	0.15	19	5	APOE,P4HB,PRKACA,PRKACB,ZDHHC8
REACTOME_PROSTACYCLIN_SIGNALLING_THROUGH_PROSTACYCLIN_RECEPTOR	0.074	0.15	19	5	GNAS,GNB1,GNB5,GNG3,GNG7
REACTOME_ADP_SIGNALLING_THROUGH_P2Y_PURINOCEPTOR_1	0.077	0.15	25	6	GNA11,GNAQ,GNB1,GNB5,GNG3,GNG7
REACTOME_NICOTINATE_METABOLISM	0.077	0.15	31	7	NADK2,NAXD,NAXE,NNMT,NT5E,PARP10,PTGS2
REACTOME_INTERACTIONS_OF_VPR_WITH_HOST_CELLULAR_PROTEINS	0.076	0.15	37	8	AAAS,NUP133,NUP160,NUP188,NUP214,NUP62,RANBP2,SLC25A4
REACTOME_SARS_COV_1_INFECTION	0.079	0.15	50	10	CHMP2B,GSK3A,GSK3B,MOGS,PARP10,PIK3R4,RB1,ST3GAL3,ST3GAL4,VCP
REACTOME_REGULATED_NECROSIS	0.076	0.15	56	11	BAK1,BAX,CASP1,CASP8,CHMP2B,FADD,HMGB1,IL18,IL1B,STUB1,TP53
REACTOME_CELL_DEATH_SIGNALLING_VIA_NRAGE_NRIF_AND_NADE	0.077	0.15	76	14	ARHGEF15,ARHGEF9,BAD,FGD1,NGF,NGFR,PLEKHG2,PSEN1,PSEN2,RAC1,SOS1,SQSTM1,TRIO,YWHAE
REACTOME_ABC_FAMILY_PROTEINS_MEDIATED_TRANSPORT	0.076	0.15	103	18	ABCA2,ABCA4,ABCA5,ABCB1,ABCB9,ABCC1,ABCC2,ABCC3,ABCD1,CFTR,EIF2S3,ERLIN2,KCNJ11,PEX19,PEX3,PSMB8,PSMD12,VCP
REACTOME_CS_DS_DEGRADATION	0.083	0.16	14	4	ARSB,HEXA,HEXB,IDS
REACTOME_HEME_BIOSYNTHESIS	0.083	0.16	14	4	COX10,COX15,HMBS,PPOX
REACTOME_REGULATION_OF_TP53_ACTIVITY_THROUGH_ASSOCIATION_WITH_CO_FACTORS	0.083	0.16	14	4	AKT1,AKT2,AKT3,TP53
REACTOME_INTERLEUKIN_2_FAMILY_SIGNALING	0.083	0.16	44	9	IL2,PIK3CA,PIK3CB,PIK3CD,PIK3R2,PTK2B,SOS1,STAT1,STAT3
REACTOME_TP53_REGULATES_TRANSCRIPTION_OF_CELL_DEATH_GENES	0.083	0.16	44	9	ATM,BAX,BID,BIRC5,CASP1,CRADD,CREBBP,PMAIP1,TP53
REACTOME_ADRENOCEPTORS	0.088	0.17	9	3	ADRA1B,ADRA2A,ADRA2B
REACTOME_BETA_OXIDATION_OF_PRISTANOYL_COA	0.088	0.17	9	3	AMACR,CRAT,HSD17B4
REACTOME_INTERLEUKIN_1_PROCESSING	0.088	0.17	9	3	CASP1,IL18,IL1B
REACTOME_INTERLEUKIN_23_SIGNALING	0.088	0.17	9	3	P4HB,STAT3,TYK2
REACTOME_MULTIFUNCTIONAL_ANION_EXCHANGERS	0.088	0.17	9	3	SLC26A1,SLC26A11,SLC5A12
REACTOME_REGULATION_OF_PTEN_LOCALIZATION	0.088	0.17	9	3	NEDD4,PTEN,USP7
REACTOME_SODIUM_PROTON_EXCHANGERS	0.088	0.17	9	3	SLC9A1,SLC9A6,SLC9A9
REACTOME_SYNTHESIS_OF_16_20_HYDROXYEICOSATETRAENOIC_ACIDS_HETE	0.088	0.17	9	3	CYP1A1,CYP2C9,CYP2U1
REACTOME_TRIF_MEDIATED_PROGRAMMED_CELL_DEATH	0.088	0.17	9	3	CASP8,FADD,TICAM1
REACTOME_PI_3K_CASCADE_FGFR4	0.089	0.17	20	5	FGF1,FGF2,FGF8,PIK3CA,PTPN11
REACTOME_SEMA4D_INDUCED_CELL_MIGRATION_AND_GROWTH_CONE_COLLAPSE	0.089	0.17	20	5	ERBB2,LIMK1,MYH14,MYH9,ROCK2
REACTOME_N_GLYCAN_ANTENNAE_ELONGATION_IN_THE_MEDIAL_TRANS_GOLGI	0.09	0.17	26	6	FUCA1,FUT8,MAN2A2,MGAT2,ST3GAL4,ST8SIA2
REACTOME_REGULATION_OF_IFNA_SIGNALING	0.09	0.17	26	6	IFNAR2,PTPN11,STAT1,STAT2,TYK2,USP18
REACTOME_PERK_REGULATES_GENE_EXPRESSION	0.089	0.17	32	7	ASNS,EIF2AK3,EIF2S3,EXOSC2,EXOSC3,EXOSC9,PARN
REACTOME_SMAD2_SMAD3_SMAD4_HETEROTRIMER_REGULATES_TRANSCRIPTION	0.089	0.17	32	7	CDK8,MEN1,MYC,SMAD2,SMAD4,TFDP1,TGIF1
REACTOME_COOPERATION_OF_PDCL_PHLP1_AND_TRIC_CCT_IN_G_PROTEIN_BETA_FOLDING	0.086	0.17	38	8	CSNK2A1,CSNK2B,GNA11,GNAQ,GNB1,GNB5,GNG3,GNG7
REACTOME_DISEASES_OF_MITOTIC_CELL_CYCLE	0.086	0.17	38	8	ATRX,CCND1,CCND2,CDKN1B,CDKN1C,FZR1,RB1,TFDP1
REACTOME_RHOD_GTPASE_CYCLE	0.088	0.17	51	10	ADD3,ARHGAP21,ARHGAP32,DIAPH1,DIAPH3,LBR,LMNB1,PAK6,PIK3R2,SLC4A7
REACTOME_GENERATION_OF_SECOND_MESSENGER_MOLECULES	0.098	0.18	39	8	CD3E,HLA-DQA1,HLA-DQB1,LCP2,NCK1,PAK1,PAK3,PLCG2
REACTOME_SPHINGOLIPID_DE_NOVO_BIOSYNTHESIS	0.093	0.18	45	9	ALDH3A2,CERS1,CERT1,CSNK1G2,DEGS1,FA2H,PRKD1,SGPL1,SPTLC2
REACTOME_PRE_NOTCH_EXPRESSION_AND_PROCESSING	0.095	0.18	120	20	AGO2,AGO4,ATP2A2,CCND1,CREBBP,FURIN,H2BC5,JUN,MIR200B,NOTCH1,NOTCH2,NOTCH3,NOTCH4,RBPJ,ST3GAL3,ST3GAL4,TFDP1,TNRC6A,TNRC6B,TP53
REACTOME_GRB2_SOS_PROVIDES_LINKAGE_TO_MAPK_SIGNALING_FOR_INTEGRINS	0.1	0.19	15	4	PTK2,RAP1B,SOS1,VWF
REACTOME_METABOLISM_OF_NITRIC_OXIDE_NOS3_ACTIVATION_AND_REGULATION	0.1	0.19	15	4	AKT1,CALM1,NOS3,SPR
REACTOME_P130CAS_LINKAGE_TO_MAPK_SIGNALING_FOR_INTEGRINS	0.1	0.19	15	4	CRK,PTK2,RAP1B,VWF
REACTOME_REGULATION_OF_INNATE_IMMUNE_RESPONSES_TO_CYTOSOLIC_DNA	0.1	0.19	15	4	IRF3,TBK1,TREX1,TRIM32
REACTOME_SYNTHESIS_OF_PROSTAGLANDINS_PG_AND_THROMBOXANES_TX	0.1	0.19	15	4	HPGDS,PTGDS,PTGES3,PTGS2
REACTOME_INTERLEUKIN_RECEPTOR_SHC_SIGNALING	0.1	0.19	27	6	IL2,PIK3CA,PIK3CB,PIK3CD,PIK3R2,SOS1
REACTOME_ADHERENS_JUNCTIONS_INTERACTIONS	0.1	0.19	33	7	ACTB,ACTG1,CADM3,CDH15,CDH2,CDH4,CTNNB1
REACTOME_CARGO_CONCENTRATION_IN_THE_ER	0.1	0.19	33	7	CD59,COL7A1,FOLR1,GOSR2,GRIA1,LMAN2L,SEC24D
REACTOME_FGFR2_MUTANT_RECEPTOR_ACTIVATION	0.1	0.19	33	7	FGF1,FGF2,FGF22,FGF7,FGF8,FGFR2,POLR2A
REACTOME_SIGNAL_AMPLIFICATION	0.1	0.19	33	7	GNA11,GNAQ,GNB1,GNB5,GNG3,GNG7,P2RY12
REACTOME_SIGNALING_BY_NOTCH2	0.1	0.19	33	7	ADAM10,CREB1,DLL1,NOTCH2,PSEN1,PSEN2,RBPJ
REACTOME_MAPK6_MAPK4_SIGNALING	0.1	0.19	93	16	AGO2,AGO4,CDC42,JUN,MMP2,MYC,PAK1,PAK3,PRKACA,PRKACB,PSMB8,PSMD12,RAC1,TNRC6A,TNRC6B,XPO1
REACTOME_HATS_ACETYLATE_HISTONES	0.099	0.19	142	23	ACTB,ATF2,ATXN7,BRPF1,CLOCK,CREBBP,ELP1,ELP2,ELP3,ELP4,EP400,H2BC5,HCFC1,KANSL1,KAT14,KAT5,KAT6A,KAT8,MSL2,MSL3,RUVBL2,TRRAP,YEATS2
REACTOME_FC_EPSILON_RECEPTOR_FCERI_SIGNALING	0.1	0.19	186	29	BCL10,CALM1,FBXW11,FOS,FYN,HRAS,IKBKB,IKBKG,ITPR1,ITPR2,JUN,KRAS,LCP2,MAPK1,MAPK10,MAPK3,NRAS,PAK1,PDPK1,PIK3CA,PIK3CB,PIK3R2,PLCG2,PPP3CA,PPP3R1,PSMB8,PSMD12,RAC1,SOS1
REACTOME_PRESYNAPTIC_FUNCTION_OF_KAINATE_RECEPTORS	0.11	0.2	21	5	GNB1,GNB5,GNG3,GNG7,PLCB1
REACTOME_VXPX_CARGO_TARGETING_TO_CILIUM	0.11	0.2	21	5	ARF4,EXOC2,EXOC7,EXOC8,RAB11A
REACTOME_NUCLEAR_ENVELOPE_BREAKDOWN	0.11	0.2	53	10	AAAS,LEMD2,LMNB1,NUP133,NUP160,NUP188,NUP214,NUP62,PRKCA,RANBP2
REACTOME_ACETYLCHOLINE_INHIBITS_CONTRACTION_OF_OUTER_HAIR_CELLS	0.12	0.21	5	2	KCNMA1,KCNN2
REACTOME_ATTACHMENT_AND_ENTRY	0.12	0.21	5	2	FURIN,VCP
REACTOME_DEFECTIVE_RIPK1_MEDIATED_REGULATED_NECROSIS	0.12	0.21	5	2	CASP8,FADD
REACTOME_DISINHIBITION_OF_SNARE_FORMATION	0.12	0.21	5	2	PRKCA,PRKCG
REACTOME_ELECTRIC_TRANSMISSION_ACROSS_GAP_JUNCTIONS	0.12	0.21	5	2	GJD2,PANX1
REACTOME_FASL_CD95L_SIGNALING	0.12	0.21	5	2	CASP8,FADD
REACTOME_FRUCTOSE_CATABOLISM	0.12	0.21	5	2	ALDOB,GLYCTK
REACTOME_INTESTINAL_ABSORPTION	0.12	0.21	5	2	NPC1L1,SLC2A5
REACTOME_IRF3_MEDIATED_ACTIVATION_OF_TYPE_1_IFN	0.12	0.21	5	2	IRF3,TBK1
REACTOME_MELANIN_BIOSYNTHESIS	0.12	0.21	5	2	OCA2,TYR
REACTOME_MET_ACTIVATES_PTPN11	0.12	0.21	5	2	MET,PTPN11
REACTOME_NGF_INDEPENDANT_TRKA_ACTIVATION	0.12	0.21	5	2	ADORA2A,NTRK2
REACTOME_PKA_MEDIATED_PHOSPHORYLATION_OF_KEY_METABOLIC_FACTORS	0.12	0.21	5	2	PRKACA,PRKACB
REACTOME_RHOT1_GTPASE_CYCLE	0.12	0.21	5	2	RHOT1,TRAK1
REACTOME_SIGNALLING_TO_P38_VIA_RIT_AND_RIN	0.12	0.21	5	2	BRAF,NGF
REACTOME_SODIUM_COUPLED_SULPHATE_DI_AND_TRI_CARBOXYLATE_TRANSPORTERS	0.12	0.21	5	2	SLC13A1,SLC13A5
REACTOME_TFAP2_AP_2_FAMILY_REGULATES_TRANSCRIPTION_OF_CELL_CYCLE_FACTORS	0.12	0.21	5	2	KDM5B,MYC
REACTOME_TYROSINE_CATABOLISM	0.12	0.21	5	2	HPD,TAT
REACTOME_ACTIVATION_OF_PPARGC1A_PGC_1ALPHA_BY_PHOSPHORYLATION	0.11	0.21	10	3	PPARGC1A,PRKAB1,PRKAG2
REACTOME_ADENYLATE_CYCLASE_ACTIVATING_PATHWAY	0.11	0.21	10	3	ADCY1,ADCY5,ADCY8
REACTOME_POU5F1_OCT4_SOX2_NANOG_REPRESS_GENES_RELATED_TO_DIFFERENTIATION	0.11	0.21	10	3	GATA6,POU5F1,SOX2
REACTOME_NUCLEAR_IMPORT_OF_REV_PROTEIN	0.12	0.21	34	7	AAAS,NUP133,NUP160,NUP188,NUP214,NUP62,RANBP2
REACTOME_DOWNSTREAM_SIGNALING_EVENTS_OF_B_CELL_RECEPTOR_BCR	0.12	0.21	81	14	BCL10,CALM1,FBXW11,HRAS,IKBKB,IKBKG,KRAS,NRAS,PPIA,PPP3CA,PPP3R1,PSMB8,PSMD12,REL
REACTOME_INTERLEUKIN_1_SIGNALING	0.12	0.21	102	17	AGER,APP,FBXW11,HMGB1,IKBKB,IKBKG,IL1B,IL1R1,IL1RN,IRAK1,MAP2K1,MYD88,NOD2,PSMB8,PSMD12,S100B,SQSTM1
REACTOME_PARASITE_INFECTION	0.12	0.21	116	19	ACTB,ACTG1,CDC42,CRK,CYFIP1,CYFIP2,ELMO1,ELMO2,FYN,HCK,MAPK1,MAPK3,MYH9,MYO5A,MYO9B,NCK1,PTK2,RAC1,WASF1
REACTOME_MAP3K8_TPL2_DEPENDENT_MAPK1_3_ACTIVATION	0.12	0.22	16	4	FBXW11,IKBKB,IKBKG,MAP2K1
REACTOME_MRNA_DECAY_BY_3_TO_5_EXORIBONUCLEASE	0.12	0.22	16	4	EXOSC2,EXOSC3,EXOSC9,HBS1L
REACTOME_NUCLEOTIDE_LIKE_PURINERGIC_RECEPTORS	0.12	0.22	16	4	ADORA1,ADORA2A,ADORA2B,P2RY12
REACTOME_RAP1_SIGNALLING	0.12	0.22	16	4	PRKACA,PRKACB,RAP1B,YWHAZ
REACTOME_REGULATION_OF_GENE_EXPRESSION_IN_LATE_STAGE_BRANCHING_MORPHOGENESIS_PANCREATIC_BUD_PRECURSOR_CELLS	0.12	0.22	16	4	CREBBP,HNF1B,NOTCH1,RBPJ
REACTOME_REGULATION_OF_KIT_SIGNALING	0.12	0.22	16	4	CBL,FYN,PRKCA,SOS1
REACTOME_SIGNAL_REGULATORY_PROTEIN_FAMILY_INTERACTIONS	0.12	0.22	16	4	PTK2,PTK2B,PTPN11,TYROBP
REACTOME_ADP_SIGNALLING_THROUGH_P2Y_PURINOCEPTOR_12	0.12	0.22	22	5	GNB1,GNB5,GNG3,GNG7,P2RY12
REACTOME_INSERTION_OF_TAIL_ANCHORED_PROTEINS_INTO_THE_ENDOPLASMIC_RETICULUM_MEMBRANE	0.12	0.22	22	5	ALDH3A2,APP,GET4,PRNP,VAMP2
REACTOME_NOTCH2_ACTIVATION_AND_TRANSMISSION_OF_SIGNAL_TO_THE_NUCLEUS	0.12	0.22	22	5	ADAM10,DLL1,NOTCH2,PSEN1,PSEN2
REACTOME_DISEASES_ASSOCIATED_WITH_GLYCOSAMINOGLYCAN_METABOLISM	0.12	0.22	41	8	AGRN,EXT2,GPC3,GPC4,HEXA,HEXB,HSPG2,ST3GAL3
REACTOME_RNA_POLYMERASE_III_TRANSCRIPTION	0.12	0.22	41	8	GTF3C3,NFIA,NFIX,POLR3A,POLR3B,POLR3K,SNAPC3,TBP
REACTOME_SIGNALING_BY_NOTCH4	0.13	0.22	82	14	ACTA2,ADAM10,AKT1,CREBBP,FLT4,NOTCH1,NOTCH2,NOTCH4,PSEN1,PSEN2,PSMB8,PSMD12,RBPJ,YWHAZ
REACTOME_HOST_INTERACTIONS_OF_HIV_FACTORS	0.12	0.22	131	21	AAAS,AP1S2,AP2M1,ARF1,ELMO1,FYN,HCK,NUP133,NUP160,NUP188,NUP214,NUP62,PACS1,PPIA,PSMB8,PSMD12,RAC1,RANBP2,RANGAP1,SLC25A4,XPO1
REACTOME_NUCLEOBASE_CATABOLISM	0.13	0.23	35	7	DPYD,DPYS,ENTPD1,ITPA,NT5E,SAMHD1,UPB1
REACTOME_REGULATION_OF_TNFR1_SIGNALING	0.13	0.23	35	7	CASP8,FADD,IKBKB,IKBKG,MADD,TNF,TNFRSF1A
REACTOME_RHOBTB_GTPASE_CYCLE	0.13	0.23	35	7	ACTG1,CUL3,MYO6,PHIP,RHOBTB2,ROCK2,SPEN
REACTOME_SUMOYLATION_OF_SUMOYLATION_PROTEINS	0.13	0.23	35	7	AAAS,NUP133,NUP160,NUP188,NUP214,NUP62,RANBP2
REACTOME_TP53_REGULATES_TRANSCRIPTION_OF_DNA_REPAIR_GENES	0.13	0.23	62	11	ATF2,ATM,ATR,CDK13,ELOA,FOS,JUN,MSH2,POLR2A,SUPT16H,TP53
REACTOME_REGULATION_OF_PTEN_STABILITY_AND_ACTIVITY	0.13	0.23	69	12	AKT1,AKT2,AKT3,CSNK2A1,CSNK2B,NEDD4,PREX2,PSMB8,PSMD12,PTEN,STUB1,TNKS2
REACTOME_MITOPHAGY	0.14	0.24	29	6	CSNK2A1,CSNK2B,MFN1,MFN2,PRKN,SQSTM1
REACTOME_ANDROGEN_BIOSYNTHESIS	0.14	0.25	11	3	POMC,SRD5A1,SRD5A3
REACTOME_APOPTOTIC_CLEAVAGE_OF_CELL_ADHESION_PROTEINS	0.14	0.25	11	3	CTNNB1,DSG2,OCLN
REACTOME_FORMATION_OF_APOPTOSOME	0.14	0.25	11	3	DIABLO,MAPK1,MAPK3
REACTOME_PEXOPHAGY	0.14	0.25	11	3	ATM,PEX5,SQSTM1
REACTOME_REGULATED_PROTEOLYSIS_OF_P75NTR	0.14	0.25	11	3	NGFR,PSEN1,PSEN2
REACTOME_REGULATION_OF_GENE_EXPRESSION_BY_HYPOXIA_INDUCIBLE_FACTOR	0.14	0.25	11	3	CREBBP,EPO,VEGFA
REACTOME_BUTYRATE_RESPONSE_FACTOR_1_BRF1_BINDS_AND_DESTABILIZES_MRNA	0.15	0.25	17	4	AKT1,EXOSC2,EXOSC3,EXOSC9
REACTOME_FORMATION_OF_SENESCENCE_ASSOCIATED_HETEROCHROMATIN_FOCI_SAHF	0.15	0.25	17	4	EP400,LMNB1,RB1,TP53
REACTOME_GAB1_SIGNALOSOME	0.15	0.25	17	4	EGF,EGFR,PIK3CA,PTPN11
REACTOME_HYALURONAN_METABOLISM	0.15	0.25	17	4	HAS3,HEXA,HEXB,SLC9A1
REACTOME_PLATELET_SENSITIZATION_BY_LDL	0.15	0.25	17	4	PPP2CA,PPP2R1A,PPP2R5D,PTPN11
REACTOME_BBSOME_MEDIATED_CARGO_TARGETING_TO_CILIUM	0.14	0.25	23	5	BBS4,BBS5,BBS7,MCHR1,SMO
REACTOME_NUCLEOTIDE_SALVAGE	0.14	0.25	23	5	ADK,AMPD2,DGUOK,HPRT1,TK2
REACTOME_RHOBTB2_GTPASE_CYCLE	0.14	0.25	23	5	ACTG1,CUL3,MYO6,PHIP,RHOBTB2
REACTOME_RNA_POLYMERASE_III_TRANSCRIPTION_TERMINATION	0.14	0.25	23	5	NFIA,NFIX,POLR3A,POLR3B,POLR3K
REACTOME_GLUTATHIONE_CONJUGATION	0.14	0.25	36	7	GGT1,GSS,GSTM1,GSTT1,GSTT2,HPGDS,OPLAH
REACTOME_NOD1_2_SIGNALING_PATHWAY	0.14	0.25	36	7	CARD9,CASP1,CASP8,IKBKB,IKBKG,IRAK1,NOD2
REACTOME_NUCLEAR_PORE_COMPLEX_NPC_DISASSEMBLY	0.14	0.25	36	7	AAAS,NUP133,NUP160,NUP188,NUP214,NUP62,RANBP2
REACTOME_STRIATED_MUSCLE_CONTRACTION	0.14	0.25	36	7	ACTC1,ACTN2,DMD,MYH3,MYH6,NEB,TTN
REACTOME_TRANSPORT_OF_THE_SLBP_DEPENDANT_MATURE_MRNA	0.14	0.25	36	7	AAAS,NUP133,NUP160,NUP188,NUP214,NUP62,RANBP2
REACTOME_RHOB_GTPASE_CYCLE	0.14	0.25	70	12	ACTC1,ARHGAP21,ARHGAP32,CIT,DIAPH1,DIAPH3,MYO9B,OPHN1,PCDH7,PIK3R2,ROCK2,TFRC
REACTOME_SUMOYLATION_OF_DNA_DAMAGE_RESPONSE_AND_REPAIR_PROTEINS	0.14	0.25	77	13	AAAS,BMI1,CDKN2A,HERC2,NUP133,NUP160,NUP188,NUP214,NUP62,RANBP2,SMC1A,STAG1,STAG2
REACTOME_HIV_LIFE_CYCLE	0.15	0.25	149	23	AAAS,CCR5,CHMP2B,CXCR4,ELOA,FURIN,NEDD4L,NUP133,NUP160,NUP188,NUP214,NUP62,POLR2A,PPIA,RANBP2,RANGAP1,SUPT16H,TAF1,TAF13,TBP,VPS37A,VPS4A,XPO1
REACTOME_SIGNALING_BY_CSF3_G_CSF	0.15	0.26	30	6	HCK,KRAS,PTPN11,STAT1,STAT3,TYK2
REACTOME_SIGNALING_BY_RETINOIC_ACID	0.15	0.26	43	8	CPT1A,CYP26B1,CYP26C1,DHRS9,DLD,PDHA1,PDHB,PDHX
REACTOME_HDMS_DEMETHYLATE_HISTONES	0.15	0.26	50	9	KDM1A,KDM2B,KDM3B,KDM4B,KDM5B,KDM5C,KDM6A,KDM6B,PHF8
REACTOME_SUMOYLATION_OF_CHROMATIN_ORGANIZATION_PROTEINS	0.16	0.26	71	12	AAAS,BMI1,CHD3,HDAC4,NUP133,NUP160,NUP188,NUP214,NUP62,RANBP2,SATB1,SATB2
REACTOME_PHASE_I_FUNCTIONALIZATION_OF_COMPOUNDS	0.15	0.26	106	17	ARNT2,CYB5R3,CYP11A1,CYP1A1,CYP26B1,CYP26C1,CYP27A1,CYP27B1,CYP2C9,CYP2D6,CYP2R1,CYP2U1,CYP7B1,MAOA,POMC,PTGES3,SMOX
REACTOME_HIV_INFECTION	0.15	0.26	231	34	AAAS,AP1S2,AP2M1,ARF1,CCR5,CHMP2B,CXCR4,ELMO1,ELOA,FURIN,FYN,HCK,NEDD4L,NUP133,NUP160,NUP188,NUP214,NUP62,PACS1,POLR2A,PPIA,PSMB8,PSMD12,RAC1,RANBP2,RANGAP1,SLC25A4,SUPT16H,TAF1,TAF13,TBP,VPS37A,VPS4A,XPO1
REACTOME_BIOSYNTHESIS_OF_EPA_DERIVED_SPMS	0.16	0.27	6	2	GPX4,PTGS2
REACTOME_BIOSYNTHESIS_OF_MARESIN_LIKE_SPMS	0.16	0.27	6	2	CYP2C9,CYP2D6
REACTOME_CLEC7A_INFLAMMASOME_PATHWAY	0.16	0.27	6	2	CASP8,IL1B
REACTOME_DEFECTIVE_F9_ACTIVATION	0.16	0.27	6	2	F11,F9
REACTOME_FLT3_SIGNALING_THROUGH_SRC_FAMILY_KINASES	0.16	0.27	6	2	FYN,HCK
REACTOME_GDP_FUCOSE_BIOSYNTHESIS	0.16	0.27	6	2	FCSK,SLC35C1
REACTOME_MET_ACTIVATES_PI3K_AKT_SIGNALING	0.16	0.27	6	2	MET,PIK3CA
REACTOME_PHENYLALANINE_METABOLISM	0.16	0.27	6	2	PAH,QDPR
REACTOME_PROTEIN_REPAIR	0.16	0.27	6	2	PCMT1,TXN
REACTOME_PROTON_COUPLED_MONOCARBOXYLATE_TRANSPORT	0.16	0.27	6	2	SLC16A1,SLC16A3
REACTOME_PTK6_PROMOTES_HIF1A_STABILIZATION	0.16	0.27	6	2	EGFR,LRRK2
REACTOME_PTK6_REGULATES_CELL_CYCLE	0.16	0.27	6	2	CCND1,CDKN1B
REACTOME_RUNX3_REGULATES_IMMUNE_RESPONSE_AND_CELL_MIGRATION	0.16	0.27	6	2	ITGA4,SPP1
REACTOME_TNFR1_MEDIATED_CERAMIDE_PRODUCTION	0.16	0.27	6	2	TNF,TNFRSF1A
REACTOME_RAS_PROCESSING	0.16	0.27	24	5	CALM1,HRAS,KRAS,NRAS,ZDHHC9
REACTOME_RHO_GTPASES_ACTIVATE_NADPH_OXIDASES	0.16	0.27	24	5	MAPK1,MAPK3,PIK3R4,PRKCA,RAC1
REACTOME_SYNTHESIS_OF_BILE_ACIDS_AND_BILE_SALTS_VIA_7ALPHA_HYDROXYCHOLESTEROL	0.16	0.27	24	5	AKR1C4,AMACR,CYP27A1,CYP7B1,HSD17B4
REACTOME_FATTY_ACYL_COA_BIOSYNTHESIS	0.16	0.27	37	7	ACACA,ACSF3,ELOVL4,FASN,PPT1,PPT2,SLC25A1
REACTOME_VIRAL_MESSENGER_RNA_SYNTHESIS	0.16	0.27	44	8	AAAS,NUP133,NUP160,NUP188,NUP214,NUP62,POLR2A,RANBP2
REACTOME_CLEC7A_DECTIN_1_SIGNALING	0.16	0.27	100	16	BCL10,CALM1,CARD9,CASP8,FBXW11,IKBKB,IKBKG,IL1B,ITPR1,ITPR2,PDPK1,PLCG2,PPP3CA,PPP3R1,PSMB8,PSMD12
REACTOME_CELL_EXTRACELLULAR_MATRIX_INTERACTIONS	0.17	0.28	18	4	ACTB,ACTG1,FLNA,FLNC
REACTOME_IRAK4_DEFICIENCY_TLR2_4	0.17	0.28	18	4	CD36,HMGB1,MYD88,TLR2
REACTOME_GLUTATHIONE_SYNTHESIS_AND_RECYCLING	0.17	0.29	12	3	GGT1,GSS,OPLAH
REACTOME_HYALURONAN_UPTAKE_AND_DEGRADATION	0.17	0.29	12	3	HEXA,HEXB,SLC9A1
REACTOME_JOSEPHIN_DOMAIN_DUBS	0.17	0.29	12	3	ATXN3,PRKN,VCP
REACTOME_NOTCH2_INTRACELLULAR_DOMAIN_REGULATES_TRANSCRIPTION	0.17	0.29	12	3	CREB1,NOTCH2,RBPJ
REACTOME_PECAM1_INTERACTIONS	0.17	0.29	12	3	FYN,ITGAV,PTPN11
REACTOME_REVERSIBLE_HYDRATION_OF_CARBON_DIOXIDE	0.17	0.29	12	3	CA1,CA2,CA7
REACTOME_TANDEM_PORE_DOMAIN_POTASSIUM_CHANNELS	0.17	0.29	12	3	KCNK2,KCNK4,KCNK9
REACTOME_TRANSPORT_OF_NUCLEOSIDES_AND_FREE_PURINE_AND_PYRIMIDINE_BASES_ACROSS_THE_PLASMA_MEMBRANE	0.17	0.29	12	3	SLC25A4,SLC28A1,SLC29A1
REACTOME_TRANSPORT_OF_ORGANIC_ANIONS	0.17	0.29	12	3	AVP,SLC16A2,SLCO1A2
REACTOME_SMOOTH_MUSCLE_CONTRACTION	0.18	0.29	38	7	ACTA2,CALM1,CAV3,DYSF,GUCY1A1,MYL10,PAK1
REACTOME_REGULATION_OF_MRNA_STABILITY_BY_PROTEINS_THAT_BIND_AU_RICH_ELEMENTS	0.18	0.29	87	14	AKT1,EIF4G1,EXOSC2,EXOSC3,EXOSC9,HSPA1A,NUP214,PARN,PRKCA,PSMB8,PSMD12,SET,XPO1,YWHAZ
REACTOME_NOTCH3_INTRACELLULAR_DOMAIN_REGULATES_TRANSCRIPTION	0.18	0.3	25	5	CREBBP,NOTCH1,NOTCH3,RBPJ,STAT1
REACTOME_ELASTIC_FIBRE_FORMATION	0.18	0.3	45	8	BMP4,ELN,EMILIN3,FBN2,FURIN,ITGAV,LOXL1,TGFB1
REACTOME_NRAGE_SIGNALS_DEATH_THROUGH_JNK	0.18	0.3	59	10	ARHGEF15,ARHGEF9,BAD,FGD1,NGF,NGFR,PLEKHG2,RAC1,SOS1,TRIO
REACTOME_FCGR3A_MEDIATED_IL10_SYNTHESIS	0.18	0.3	95	15	ADCY1,ADCY5,ADCY8,CALM1,CREB1,FCGR2A,FYN,HCK,IL10,ITPR1,ITPR2,PLCG2,PRKACA,PRKACB,PRKX
REACTOME_TCR_SIGNALING	0.18	0.3	124	19	BCL10,CD3E,FBXW11,HLA-DQA1,HLA-DQB1,IKBKB,IKBKG,LCP2,NCK1,PAK1,PAK3,PDPK1,PIK3CA,PIK3CB,PIK3R2,PLCG2,PSMB8,PSMD12,PTEN
REACTOME_LDL_CLEARANCE	0.2	0.32	19	4	AP2M1,CLTC,NPC1,NPC2
REACTOME_REGULATION_OF_TP53_ACTIVITY_THROUGH_METHYLATION	0.2	0.32	19	4	ATM,EHMT1,TP53,TTC5
REACTOME_SIGNALING_BY_FGFR2_IIIA_TM	0.2	0.32	19	4	FGF1,FGF2,FGFR2,POLR2A
REACTOME_TICAM1_RIP1_MEDIATED_IKK_COMPLEX_RECRUITMENT	0.2	0.32	19	4	IKBKB,IKBKG,TICAM1,TLR3
REACTOME_FORMATION_OF_FIBRIN_CLOT_CLOTTING_CASCADE	0.2	0.32	39	7	F11,F9,PROC,PROS1,SERPINC1,SERPINE2,VWF
REACTOME_SUMOYLATION_OF_UBIQUITINYLATION_PROTEINS	0.2	0.32	39	7	AAAS,NUP133,NUP160,NUP188,NUP214,NUP62,RANBP2
REACTOME_ACTIVATION_OF_RAC1_DOWNSTREAM_OF_NMDARS	0.21	0.33	7	2	CALM1,RAC1
REACTOME_APEX1_INDEPENDENT_RESOLUTION_OF_AP_SITES_VIA_THE_SINGLE_NUCLEOTIDE_REPLACEMENT_PATHWAY	0.21	0.33	7	2	PNKP,XRCC1
REACTOME_DEFECTIVE_FACTOR_VIII_CAUSES_HEMOPHILIA_A	0.21	0.33	7	2	F9,VWF
REACTOME_ERYTHROPOIETIN_ACTIVATES_PHOSPHOLIPASE_C_GAMMA_PLCG	0.21	0.33	7	2	EPO,PLCG2
REACTOME_FRUCTOSE_METABOLISM	0.21	0.33	7	2	ALDOB,GLYCTK
REACTOME_IKBA_VARIANT_LEADS_TO_EDA_ID	0.21	0.33	7	2	IKBKB,IKBKG
REACTOME_SYNTHESIS_OF_12_EICOSATETRAENOIC_ACID_DERIVATIVES	0.21	0.33	7	2	GPX1,GPX4
REACTOME_TRNA_PROCESSING_IN_THE_MITOCHONDRION	0.21	0.33	7	2	HSD17B10,TRNT1
REACTOME_ALPHA_LINOLENIC_OMEGA3_AND_LINOLEIC_OMEGA6_ACID_METABOLISM	0.21	0.33	13	3	ABCD1,ACOX1,HSD17B4
REACTOME_CHK1_CHK2_CDS1_MEDIATED_INACTIVATION_OF_CYCLIN_B_CDK1_COMPLEX	0.21	0.33	13	3	YWHAE,YWHAG,YWHAZ
REACTOME_CYTOCHROME_C_MEDIATED_APOPTOTIC_RESPONSE	0.21	0.33	13	3	DIABLO,MAPK1,MAPK3
REACTOME_FGFRL1_MODULATION_OF_FGFR1_SIGNALING	0.21	0.33	13	3	FGF2,FGF22,FGF8
REACTOME_SIGNALING_BY_ACTIVIN	0.21	0.33	13	3	INHBA,SMAD2,SMAD4
REACTOME_SYNTHESIS_SECRETION_AND_INACTIVATION_OF_GLUCOSE_DEPENDENT_INSULINOTROPIC_POLYPEPTIDE_GIP	0.21	0.33	13	3	DPP4,GPR119,PAX6
REACTOME_TELOMERE_C_STRAND_SYNTHESIS_INITIATION	0.21	0.33	13	3	CTC1,POLA1,TINF2
REACTOME_INTERLEUKIN_20_FAMILY_SIGNALING	0.21	0.33	26	5	PTPN11,STAT1,STAT2,STAT3,TYK2
REACTOME_RESOLUTION_OF_D_LOOP_STRUCTURES_THROUGH_SYNTHESIS_DEPENDENT_STRAND_ANNEALING_SDSA	0.21	0.33	26	5	ATM,BRCA2,DNA2,KAT5,MRE11
REACTOME_RHOA_GTPASE_CYCLE	0.21	0.33	149	22	AAAS,ACTC1,ARHGAP21,ARHGAP31,ARHGAP32,ARHGDIA,ARHGEF15,ATP6AP1,BCAP31,CCDC115,CIT,DIAPH1,DIAPH3,LBR,MYO9B,OPHN1,PCDH7,PIK3R2,PREX2,ROCK2,TFRC,TRIO
REACTOME_CLASS_I_MHC_MEDIATED_ANTIGEN_PROCESSING_PRESENTATION	0.2	0.33	377	52	ATG7,BCAP31,BLMH,CD36,CUL2,CUL3,FBXL20,FBXL4,FBXO11,FBXO7,FBXW11,FBXW4,FZR1,GAN,HACE1,HECW2,HERC1,HERC2,HMGB1,HUWE1,IKBKB,IKBKG,ITGAV,KCTD7,KLHL11,LNPEP,MYD88,NEDD4,NEDD4L,PRKN,PSMB8,PSMD12,RLIM,RNF213,SEC24D,SEC31A,SH3RF1,SIAH1,SMURF1,STUB1,TAP1,TLR2,TRAF7,TRIM32,TRIM71,TRIP12,UBA1,UBA5,UBE2A,UBE3A,UBE4A,UBR4
REACTOME_ACTIVATION_OF_MATRIX_METALLOPROTEINASES	0.21	0.34	33	6	COL18A1,FURIN,MMP2,MMP3,MMP9,PLG
REACTOME_GLUCAGON_TYPE_LIGAND_RECEPTORS	0.21	0.34	33	6	GLP1R,GNAS,GNB1,GNB5,GNG3,GNG7
REACTOME_RNA_POLYMERASE_I_TRANSCRIPTION_INITIATION	0.21	0.34	47	8	CHD3,CHD4,ERCC6,GATAD2B,POLR1A,TAF1C,TBP,UBTF
REACTOME_SUMOYLATION_OF_RNA_BINDING_PROTEINS	0.21	0.34	47	8	AAAS,BMI1,NUP133,NUP160,NUP188,NUP214,NUP62,RANBP2
REACTOME_DEFECTIVE_B4GALT7_CAUSES_EDS_PROGEROID_TYPE	0.22	0.35	20	4	AGRN,GPC3,GPC4,HSPG2
REACTOME_SIGNALING_BY_NODAL	0.22	0.35	20	4	FURIN,NODAL,SMAD2,SMAD4
REACTOME_SYNTHESIS_SECRETION_AND_INACTIVATION_OF_GLUCAGON_LIKE_PEPTIDE_1_GLP_1	0.22	0.35	20	4	CTNNB1,DPP4,GPR119,PAX6
REACTOME_MITOTIC_PROPHASE	0.22	0.35	143	21	AAAS,GOLGA2,H2BC5,LEMD2,LMNB1,MAPK1,MAPK3,MCPH1,NCAPD3,NUP133,NUP160,NUP188,NUP214,NUP62,PHF8,PPP2CA,PPP2R1A,PRKCA,RANBP2,RB1,SET
REACTOME_SIGNALING_BY_THE_B_CELL_RECEPTOR_BCR	0.22	0.35	166	24	BCL10,CALM1,FBXW11,FYN,HRAS,IKBKB,IKBKG,ITPR1,ITPR2,KRAS,NCK1,NRAS,ORAI1,PIK3AP1,PIK3CD,PLCG2,PPIA,PPP3CA,PPP3R1,PSMB8,PSMD12,REL,SOS1,STIM1
REACTOME_ATF4_ACTIVATES_GENES_IN_RESPONSE_TO_ENDOPLASMIC_RETICULUM_STRESS	0.23	0.36	27	5	ASNS,EXOSC2,EXOSC3,EXOSC9,PARN
REACTOME_POSTMITOTIC_NUCLEAR_PORE_COMPLEX_NPC_REFORMATION	0.23	0.36	27	5	NUP133,NUP160,NUP188,NUP62,RANGAP1
REACTOME_TRANSPORT_OF_MATURE_TRANSCRIPT_TO_CYTOPLASM	0.23	0.36	84	13	AAAS,CDC40,FYTTD1,GLE1,NUP133,NUP160,NUP188,NUP214,NUP62,RANBP2,RBM8A,THOC2,THOC6
REACTOME_LATE_ENDOSOMAL_MICROAUTOPHAGY	0.23	0.37	34	6	ARL13B,CFTR,CHMP2B,HBB,PCNT,VPS37A
REACTOME_ADENYLATE_CYCLASE_INHIBITORY_PATHWAY	0.24	0.38	14	3	ADCY1,ADCY5,ADCY8
REACTOME_EARLY_PHASE_OF_HIV_LIFE_CYCLE	0.24	0.38	14	3	CCR5,CXCR4,PPIA
REACTOME_GOLGI_CISTERNAE_PERICENTRIOLAR_STACK_REORGANIZATION	0.24	0.38	14	3	GOLGA2,MAPK1,MAPK3
REACTOME_IRAK1_RECRUITS_IKK_COMPLEX	0.24	0.38	14	3	IKBKB,IKBKG,IRAK1
REACTOME_PEPTIDE_HORMONE_BIOSYNTHESIS	0.24	0.38	14	3	INHA,INHBA,POMC
REACTOME_REGULATION_OF_IFNG_SIGNALING	0.24	0.38	14	3	IFNG,PTPN11,STAT1
REACTOME_RUNX3_REGULATES_NOTCH_SIGNALING	0.24	0.38	14	3	CREBBP,NOTCH1,RBPJ
REACTOME_SYNTHESIS_OF_BILE_ACIDS_AND_BILE_SALTS_VIA_24_HYDROXYCHOLESTEROL	0.24	0.38	14	3	AKR1C4,AMACR,CYP27A1
REACTOME_ACTIVATION_OF_C3_AND_C5	0.26	0.39	8	2	C3,C5
REACTOME_ARYL_HYDROCARBON_RECEPTOR_SIGNALLING	0.26	0.39	8	2	ARNT2,PTGES3
REACTOME_BINDING_OF_TCF_LEF_CTNNB1_TO_TARGET_GENE_PROMOTERS	0.26	0.39	8	2	CTNNB1,MYC
REACTOME_BIOSYNTHESIS_OF_MARESINS	0.26	0.39	8	2	CYP2C9,CYP2D6
REACTOME_CROSS_PRESENTATION_OF_PARTICULATE_EXOGENOUS_ANTIGENS_PHAGOSOMES	0.26	0.39	8	2	CD36,ITGAV
REACTOME_DNA_DAMAGE_REVERSAL	0.26	0.39	8	2	FTO,MGMT
REACTOME_INTERLEUKIN_18_SIGNALING	0.26	0.39	8	2	IL13,IL18
REACTOME_OREXIN_AND_NEUROPEPTIDES_FF_AND_QRFP_BIND_TO_THEIR_RESPECTIVE_RECEPTORS	0.26	0.39	8	2	HCRT,HCRTR1
REACTOME_ROLE_OF_ABL_IN_ROBO_SLIT_SIGNALING	0.26	0.39	8	2	ABL2,ROBO1
REACTOME_RUNX3_REGULATES_YAP1_MEDIATED_TRANSCRIPTION	0.26	0.39	8	2	CCN2,YAP1
REACTOME_SEMA4D_MEDIATED_INHIBITION_OF_CELL_ATTACHMENT_AND_MIGRATION	0.26	0.39	8	2	MET,RAC1
REACTOME_SYNTHESIS_OF_EPOXY_EET_AND_DIHYDROXYEICOSATRIENOIC_ACIDS_DHET	0.26	0.39	8	2	CYP1A1,CYP2C9
REACTOME_SYNTHESIS_OF_KETONE_BODIES	0.26	0.39	8	2	HMGCL,HMGCS2
REACTOME_TRAIL_SIGNALING	0.26	0.39	8	2	CASP8,FADD
REACTOME_TRANSPORT_OF_FATTY_ACIDS	0.26	0.39	8	2	APOD,SLC27A4
REACTOME_CELLULAR_HEXOSE_TRANSPORT	0.25	0.39	21	4	SLC2A1,SLC2A3,SLC5A10,SLC5A2
REACTOME_NEF_MEDIATES_DOWN_MODULATION_OF_CELL_SURFACE_RECEPTORS_BY_RECRUITING_THEM_TO_CLATHRIN_ADAPTERS	0.25	0.39	21	4	AP1S2,AP2M1,ARF1,PACS1
REACTOME_TP53_REGULATES_TRANSCRIPTION_OF_ADDITIONAL_CELL_CYCLE_GENES_WHOSE_EXACT_ROLE_IN_THE_P53_PATHWAY_REMAIN_UNCERTAIN	0.25	0.39	21	4	CENPJ,CNOT1,CNOT3,TP53
REACTOME_BUDDING_AND_MATURATION_OF_HIV_VIRION	0.25	0.39	28	5	CHMP2B,NEDD4L,PPIA,VPS37A,VPS4A
REACTOME_ENDOGENOUS_STEROLS	0.25	0.39	28	5	ARNT2,CYP11A1,CYP27A1,CYP7B1,POMC
REACTOME_RNA_POLYMERASE_III_TRANSCRIPTION_INITIATION_FROM_TYPE_1_PROMOTER	0.25	0.39	28	5	GTF3C3,POLR3A,POLR3B,POLR3K,TBP
REACTOME_RNA_POLYMERASE_III_TRANSCRIPTION_INITIATION_FROM_TYPE_3_PROMOTER	0.25	0.39	28	5	POLR3A,POLR3B,POLR3K,SNAPC3,TBP
REACTOME_SIGNALING_BY_BMP	0.25	0.39	28	5	ACVRL1,CHRDL1,SKI,SMAD4,SMURF1
REACTOME_TRANSLATION_OF_SARS_COV_1_STRUCTURAL_PROTEINS	0.25	0.39	28	5	GSK3B,MOGS,PARP10,ST3GAL3,ST3GAL4
REACTOME_RND1_GTPASE_CYCLE	0.25	0.39	42	7	ALDH3A2,CCDC88A,DST,PIK3R2,PLXNA1,RRAS2,TFRC
REACTOME_RMTS_METHYLATE_HISTONE_ARGININES	0.26	0.39	79	12	ACTL6B,ARID1A,ARID1B,ARID2,CCND1,DNMT3A,PRMT7,SMARCA2,SMARCA4,SMARCB1,SMARCC2,SMARCE1
REACTOME_CHONDROITIN_SULFATE_DERMATAN_SULFATE_METABOLISM	0.27	0.4	50	8	AGRN,ARSB,GPC3,GPC4,HEXA,HEXB,HSPG2,IDS
REACTOME_IRE1ALPHA_ACTIVATES_CHAPERONES	0.27	0.4	50	8	ARFGAP1,EXTL3,GOSR2,GSK3A,HYOU1,SEC31A,TPP1,WFS1
REACTOME_FCERI_MEDIATED_MAPK_ACTIVATION	0.27	0.4	87	13	FOS,HRAS,JUN,KRAS,LCP2,MAPK1,MAPK10,MAPK3,NRAS,PAK1,PLCG2,RAC1,SOS1
REACTOME_BILE_ACID_AND_BILE_SALT_METABOLISM	0.27	0.41	43	7	ABCC3,AKR1C4,AMACR,CYP27A1,CYP7B1,HSD17B4,SLCO1A2
REACTOME_TRANSPORT_OF_MATURE_MRNAS_DERIVED_FROM_INTRONLESS_TRANSCRIPTS	0.27	0.41	43	7	AAAS,NUP133,NUP160,NUP188,NUP214,NUP62,RANBP2
REACTOME_G_ALPHA_12_13_SIGNALLING_EVENTS	0.27	0.41	80	12	ADRA1B,ARHGEF15,ARHGEF9,FGD1,GNB1,GNB5,GNG3,GNG7,PLEKHG2,ROCK2,SOS1,TRIO
REACTOME_DEPOLYMERISATION_OF_THE_NUCLEAR_LAMINA	0.28	0.42	15	3	LEMD2,LMNB1,PRKCA
REACTOME_GLYCOGEN_BREAKDOWN_GLYCOGENOLYSIS	0.28	0.42	15	3	AGL,CALM1,PHKG2
REACTOME_HEME_DEGRADATION	0.28	0.42	15	3	ABCC1,ABCC2,UGT1A1
REACTOME_NUCLEOBASE_BIOSYNTHESIS	0.28	0.42	15	3	ADSL,ATIC,CAD
REACTOME_PENTOSE_PHOSPHATE_PATHWAY	0.28	0.42	15	3	G6PD,PRPS1,RPIA
REACTOME_PHOSPHOLIPASE_C_MEDIATED_CASCADE_FGFR4	0.28	0.42	15	3	FGF1,FGF2,FGF8
REACTOME_SIGNALING_BY_NOTCH1_HD_DOMAIN_MUTANTS_IN_CANCER	0.28	0.42	15	3	ADAM10,DLL1,NOTCH1
REACTOME_SYNTHESIS_OF_BILE_ACIDS_AND_BILE_SALTS_VIA_27_HYDROXYCHOLESTEROL	0.28	0.42	15	3	AKR1C4,CYP27A1,CYP7B1
REACTOME_TFAP2_AP_2_FAMILY_REGULATES_TRANSCRIPTION_OF_GROWTH_FACTORS_AND_THEIR_RECEPTORS	0.28	0.42	15	3	EGFR,ERBB2,VEGFA
REACTOME_COMMON_PATHWAY_OF_FIBRIN_CLOT_FORMATION	0.28	0.42	22	4	PROC,PROS1,SERPINC1,SERPINE2
REACTOME_JNK_C_JUN_KINASES_PHOSPHORYLATION_AND_ACTIVATION_MEDIATED_BY_ACTIVATED_HUMAN_TAK1	0.28	0.42	22	4	IKBKG,IRAK1,MAPK10,NOD2
REACTOME_PINK1_PRKN_MEDIATED_MITOPHAGY	0.28	0.42	22	4	MFN1,MFN2,PRKN,SQSTM1
REACTOME_TRAF6_MEDIATED_IRF7_ACTIVATION	0.28	0.42	29	5	CREBBP,DDX58,IFIH1,IRF3,TBK1
REACTOME_INTERFERON_ALPHA_BETA_SIGNALING	0.28	0.42	73	11	ADAR,IFNAR2,IRF3,ISG15,PSMB8,PTPN11,SAMHD1,STAT1,STAT2,TYK2,USP18
REACTOME_O_LINKED_GLYCOSYLATION	0.28	0.42	111	16	ADAMTS13,ADAMTS4,ADAMTSL2,B3GALNT2,B3GNT4,B4GAT1,GALNT2,LARGE1,MUC7,POMGNT1,POMK,POMT1,POMT2,SEMA5B,ST3GAL3,ST3GAL4
REACTOME_OXIDATIVE_STRESS_INDUCED_SENESCENCE	0.28	0.42	126	18	AGO4,BMI1,CDKN2A,CDKN2D,EED,EZH2,FOS,H2BC5,JUN,KDM6B,MAPK1,MAPK10,MAPK3,TFDP1,TNRC6A,TNRC6B,TP53,TXN
REACTOME_MITOTIC_G1_PHASE_AND_G1_S_TRANSITION	0.28	0.42	149	21	AKT1,AKT2,AKT3,CCND1,CCND2,CDKN1B,CDKN1C,CDKN2A,CDKN2D,DHFR,DYRK1A,MCM8,MYC,POLA1,PPP2CA,PPP2R1A,PSMB8,PSMD12,RB1,TFDP1,TOP2A
REACTOME_TBC_RABGAPS	0.29	0.43	44	7	RAB11A,RAB11B,RAB5C,TBC1D20,TBC1D24,TSC1,TSC2
REACTOME_TNF_SIGNALING	0.29	0.43	44	7	CASP8,FADD,IKBKB,IKBKG,MADD,TNF,TNFRSF1A
REACTOME_RHOC_GTPASE_CYCLE	0.3	0.44	74	11	ARHGAP21,ARHGAP32,ARHGDIA,CIT,DIAPH1,DIAPH3,LBR,MYO9B,OPHN1,ROCK2,TFRC
REACTOME_ACTIVATION_OF_PUMA_AND_TRANSLOCATION_TO_MITOCHONDRIA	0.3	0.45	9	2	TFDP1,TP53
REACTOME_CHL1_INTERACTIONS	0.3	0.45	9	2	CHL1,CNTN6
REACTOME_CREB3_FACTORS_ACTIVATE_GENES	0.3	0.45	9	2	MBTPS1,MBTPS2
REACTOME_DEFECTIVE_FACTOR_IX_CAUSES_HEMOPHILIA_B	0.3	0.45	9	2	F11,F9
REACTOME_DOWNREGULATION_OF_ERBB4_SIGNALING	0.3	0.45	9	2	ERBB4,NEDD4
REACTOME_EGFR_INTERACTS_WITH_PHOSPHOLIPASE_C_GAMMA	0.3	0.45	9	2	EGF,EGFR
REACTOME_INTERLEUKIN_9_SIGNALING	0.3	0.45	9	2	STAT1,STAT3
REACTOME_LIPOPHAGY	0.3	0.45	9	2	PRKAB1,PRKAG2
REACTOME_MATURATION_OF_PROTEIN_3A	0.3	0.45	9	2	ST3GAL3,ST3GAL4
REACTOME_NEF_MEDIATED_CD4_DOWN_REGULATION	0.3	0.45	9	2	AP2M1,ARF1
REACTOME_NR1H2_NR1H3_REGULATE_GENE_EXPRESSION_LINKED_TO_LIPOGENESIS	0.3	0.45	9	2	FASN,NR1H2
REACTOME_NR1H2_NR1H3_REGULATE_GENE_EXPRESSION_TO_CONTROL_BILE_ACID_HOMEOSTASIS	0.3	0.45	9	2	NCOR2,NR1H2
REACTOME_OAS_ANTIVIRAL_RESPONSE	0.3	0.45	9	2	DDX58,FLNA
REACTOME_PTK6_REGULATES_RTKS_AND_THEIR_EFFECTORS_AKT1_AND_DOK1	0.3	0.45	9	2	AKT1,CBL
REACTOME_SYNTHESIS_OF_5_EICOSATETRAENOIC_ACIDS	0.3	0.45	9	2	GPX1,GPX4
REACTOME_ASSEMBLY_OF_THE_HIV_VIRION	0.31	0.45	16	3	FURIN,PPIA,VPS37A
REACTOME_CASPASE_ACTIVATION_VIA_DEATH_RECEPTORS_IN_THE_PRESENCE_OF_LIGAND	0.31	0.45	16	3	CASP8,FADD,TICAM1
REACTOME_DEFECTS_OF_CONTACT_ACTIVATION_SYSTEM_CAS_AND_KALLIKREIN_KININ_SYSTEM_KKS	0.31	0.45	16	3	F11,F9,VWF
REACTOME_SUMOYLATION_OF_DNA_METHYLATION_PROTEINS	0.31	0.45	16	3	BMI1,DNMT1,DNMT3A
REACTOME_INCRETIN_SYNTHESIS_SECRETION_AND_INACTIVATION	0.31	0.45	23	4	CTNNB1,DPP4,GPR119,PAX6
REACTOME_RHOBTB1_GTPASE_CYCLE	0.31	0.45	23	4	CUL3,MYO6,ROCK2,SPEN
REACTOME_TELOMERE_EXTENSION_BY_TELOMERASE	0.31	0.45	23	4	DKC1,RUVBL2,TERT,TINF2
REACTOME_SURFACTANT_METABOLISM	0.3	0.45	30	5	ADA2,ADORA2A,ADORA2B,ADRA2A,GATA6
REACTOME_ANTIGEN_PROCESSING_UBIQUITINATION_PROTEASOME_DEGRADATION	0.31	0.45	308	41	ATG7,BLMH,CUL2,CUL3,FBXL20,FBXL4,FBXO11,FBXO7,FBXW11,FBXW4,FZR1,GAN,HACE1,HECW2,HERC1,HERC2,HUWE1,KCTD7,KLHL11,LNPEP,NEDD4,NEDD4L,PRKN,PSMB8,PSMD12,RLIM,RNF213,SH3RF1,SIAH1,SMURF1,STUB1,TRAF7,TRIM32,TRIM71,TRIP12,UBA1,UBA5,UBE2A,UBE3A,UBE4A,UBR4
REACTOME_MOLECULES_ASSOCIATED_WITH_ELASTIC_FIBRES	0.32	0.47	38	6	BMP4,ELN,EMILIN3,FBN2,ITGAV,TGFB1
REACTOME_CYTOSOLIC_SULFONATION_OF_SMALL_MOLECULES	0.34	0.49	24	4	BPNT2,SLC26A1,SULT1C4,SULT4A1
REACTOME_GROWTH_HORMONE_RECEPTOR_SIGNALING	0.34	0.49	24	4	MAPK1,MAPK3,STAT1,STAT3
REACTOME_TRIGLYCERIDE_CATABOLISM	0.34	0.49	24	4	GPD2,PPP1CB,PRKACA,PRKACB
REACTOME_SNRNP_ASSEMBLY	0.34	0.49	54	8	AAAS,GEMIN4,NUP133,NUP160,NUP188,NUP214,NUP62,RANBP2
REACTOME_ABACAVIR_TRANSPORT_AND_METABOLISM	0.35	0.5	10	2	ABCB1,PCK1
REACTOME_CHYLOMICRON_ASSEMBLY	0.35	0.5	10	2	APOE,P4HB
REACTOME_HDR_THROUGH_MMEJ_ALT_NHEJ	0.35	0.5	10	2	MRE11,XRCC1
REACTOME_INTERLEUKIN_21_SIGNALING	0.35	0.5	10	2	STAT1,STAT3
REACTOME_KETONE_BODY_METABOLISM	0.35	0.5	10	2	HMGCL,HMGCS2
REACTOME_MASTL_FACILITATES_MITOTIC_PROGRESSION	0.35	0.5	10	2	PPP2CA,PPP2R1A
REACTOME_MATURATION_OF_NUCLEOPROTEIN	0.35	0.5	10	2	GSK3B,PARP10
REACTOME_MET_RECEPTOR_RECYCLING	0.35	0.5	10	2	CRK,MET
REACTOME_MRNA_EDITING	0.35	0.5	10	2	ADAR,ADARB1
REACTOME_NEF_MEDIATED_DOWNREGULATION_OF_MHC_CLASS_I_COMPLEX_CELL_SURFACE_EXPRESSION	0.35	0.5	10	2	AP1S2,PACS1
REACTOME_RHOBTB3_ATPASE_CYCLE	0.35	0.5	10	2	CUL3,HTR7
REACTOME_IL_6_TYPE_CYTOKINE_RECEPTOR_LIGAND_INTERACTIONS	0.35	0.5	17	3	CRLF1,LIFR,TYK2
REACTOME_TNF_RECEPTOR_SUPERFAMILY_TNFSF_MEMBERS_MEDIATING_NON_CANONICAL_NF_KB_PATHWAY	0.35	0.5	17	3	CD40LG,TNFRSF11A,TRAF3
REACTOME_TRISTETRAPROLIN_TTP_ZFP36_BINDS_AND_DESTABILIZES_MRNA	0.35	0.5	17	3	EXOSC2,EXOSC3,EXOSC9
REACTOME_ASSOCIATION_OF_TRIC_CCT_WITH_TARGET_PROTEINS_DURING_BIOSYNTHESIS	0.34	0.5	39	6	ARFGEF2,FBXW4,GBA,HDAC3,STAT3,TP53
REACTOME_CYCLIN_A_CDK2_ASSOCIATED_EVENTS_AT_S_PHASE_ENTRY	0.35	0.5	85	12	AKT1,AKT2,AKT3,CCND1,CDC25B,CDKN1B,FZR1,MYC,PSMB8,PSMD12,RB1,TFDP1
REACTOME_INTERFERON_GAMMA_SIGNALING	0.35	0.5	93	13	CAMK2A,CAMK2B,CAMK2G,HLA-DQA1,HLA-DQB1,IFNG,IRF3,PTPN11,STAT1,TRIM2,TRIM29,TRIM3,TRIM8
REACTOME_METABOLISM_OF_RNA	0.35	0.5	672	86	AAAS,ADAR,ADARB1,ADAT3,AKT1,ALKBH8,CDC40,CLP1,CNOT1,CNOT3,CSNK1E,CTU2,DCAF13,DHX16,DHX37,DKC1,EFTUD2,EIF4G1,EMG1,EPRS1,EXOSC2,EXOSC3,EXOSC9,FTSJ1,FUS,FYTTD1,GEMIN4,GLE1,GSPT2,GTPBP3,HBS1L,HNRNPA1,HNRNPH1,HNRNPH2,HNRNPR,HNRNPU,HSD17B10,HSPA1A,LAGE3,LAS1L,MRM2,MTO1,NOL11,NSUN2,NUP133,NUP160,NUP188,NUP214,NUP62,OSGEP,PARN,POLR2A,PPIL1,PPP2CA,PPP2R1A,PQBP1,PRKCA,PSMB8,PSMD12,PUF60,PUS3,RANBP2,RBM8A,R…
REACTOME_ANTIGEN_PRESENTATION_FOLDING_ASSEMBLY_AND_PEPTIDE_LOADING_OF_CLASS_I_MHC	0.37	0.52	25	4	BCAP31,SEC24D,SEC31A,TAP1
REACTOME_CYCLIN_A_B1_B2_ASSOCIATED_EVENTS_DURING_G2_M_TRANSITION	0.37	0.52	25	4	CDC25B,PPP2CA,PPP2R1A,XPO1
REACTOME_DEADENYLATION_OF_MRNA	0.37	0.52	25	4	CNOT1,CNOT3,EIF4G1,PARN
REACTOME_GLUCURONIDATION	0.37	0.52	25	4	UGDH,UGP2,UGT1A1,UGT1A6
REACTOME_INACTIVATION_OF_CSF3_G_CSF_SIGNALING	0.37	0.52	25	4	HCK,STAT1,STAT3,TYK2
REACTOME_MICRORNA_MIRNA_BIOGENESIS	0.37	0.52	25	4	AGO2,AGO4,DICER1,POLR2A
REACTOME_XENOBIOTICS	0.37	0.52	25	4	ARNT2,CYP1A1,CYP2C9,CYP2D6
REACTOME_RHO_GTPASES_ACTIVATE_PKNS	0.37	0.52	94	13	AR,H2BC5,KDM1A,MYH14,MYH9,PAK1,PDPK1,PPP1CB,PPP1R12A,RAC1,YWHAE,YWHAG,YWHAZ
REACTOME_THE_ROLE_OF_GTSE1_IN_G2_M_PROGRESSION_AFTER_G2_CHECKPOINT	0.38	0.53	79	11	PSMB8,PSMD12,TP53,TUBA1A,TUBA3E,TUBA8,TUBB1,TUBB2A,TUBB2B,TUBB3,TUBB4A
REACTOME_SELENOAMINO_ACID_METABOLISM	0.37	0.53	118	16	AHCY,AIMP1,AIMP2,CBS,CTH,EPRS1,IARS1,KARS1,LARS1,NNMT,QARS1,RARS1,RPL10,SARS1,SEPSECS,TXNRD1
REACTOME_METABOLISM_OF_AMINE_DERIVED_HORMONES	0.38	0.54	18	3	DBH,DDC,TH
REACTOME_METABOLISM_OF_ANGIOTENSINOGEN_TO_ANGIOTENSINS	0.38	0.54	18	3	AGT,ATP6AP2,CTSD
REACTOME_RNA_POLYMERASE_III_CHAIN_ELONGATION	0.38	0.54	18	3	POLR3A,POLR3B,POLR3K
REACTOME_TP53_REGULATES_TRANSCRIPTION_OF_GENES_INVOLVED_IN_G2_CELL_CYCLE_ARREST	0.38	0.54	18	3	BAX,TFDP1,TP53
REACTOME_DEADENYLATION_DEPENDENT_MRNA_DECAY	0.38	0.54	56	8	CNOT1,CNOT3,EIF4G1,EXOSC2,EXOSC3,EXOSC9,HBS1L,PARN
REACTOME_CONDENSATION_OF_PROMETAPHASE_CHROMOSOMES	0.4	0.56	11	2	CSNK2A1,CSNK2B
REACTOME_CYP2E1_REACTIONS	0.4	0.56	11	2	CYP2C9,CYP2D6
REACTOME_RECEPTOR_MEDIATED_MITOPHAGY	0.4	0.56	11	2	CSNK2A1,CSNK2B
REACTOME_REGULATION_BY_C_FLIP	0.4	0.56	11	2	CASP8,FADD
REACTOME_SIGNALING_BY_LEPTIN	0.4	0.56	11	2	PTPN11,STAT3
REACTOME_TICAM1_TRAF6_DEPENDENT_INDUCTION_OF_TAK1_COMPLEX	0.4	0.56	11	2	TICAM1,TLR3
REACTOME_TYPE_I_HEMIDESMOSOME_ASSEMBLY	0.4	0.56	11	2	DST,ITGB4
REACTOME_A_TETRASACCHARIDE_LINKER_SEQUENCE_IS_REQUIRED_FOR_GAG_SYNTHESIS	0.4	0.56	26	4	AGRN,GPC3,GPC4,HSPG2
REACTOME_RESOLUTION_OF_D_LOOP_STRUCTURES	0.41	0.56	34	5	ATM,BRCA2,DNA2,KAT5,MRE11
REACTOME_SYNTHESIS_OF_BILE_ACIDS_AND_BILE_SALTS	0.41	0.56	34	5	AKR1C4,AMACR,CYP27A1,CYP7B1,HSD17B4
REACTOME_THE_PHOTOTRANSDUCTION_CASCADE	0.41	0.56	34	5	CALM1,GNB1,GNB5,GUCY2D,PRKCA
REACTOME_TRANSCRIPTIONAL_REGULATION_BY_E2F6	0.41	0.56	34	5	BMI1,EED,EHMT1,EZH2,TFDP1
REACTOME_TP53_REGULATES_TRANSCRIPTION_OF_CELL_CYCLE_GENES	0.4	0.56	49	7	BAX,CDKN1B,CENPJ,CNOT1,CNOT3,TFDP1,TP53
REACTOME_REGULATION_OF_RUNX2_EXPRESSION_AND_ACTIVITY	0.41	0.56	73	10	DLX5,GSK3B,MSX2,NR3C1,PPARGC1A,PSMB8,PSMD12,SMURF1,STAT1,STUB1
REACTOME_HOMOLOGOUS_DNA_PAIRING_AND_STRAND_EXCHANGE	0.41	0.57	42	6	ATM,ATR,BRCA2,DNA2,KAT5,MRE11
REACTOME_RND3_GTPASE_CYCLE	0.41	0.57	42	6	ARHGAP21,CCDC88A,CKB,DST,PIK3R2,RND3
REACTOME_AFLATOXIN_ACTIVATION_AND_DETOXIFICATION	0.42	0.58	19	3	ACY1,ACY3,GGT1
REACTOME_ASSEMBLY_OF_ACTIVE_LPL_AND_LIPC_LIPASE_COMPLEXES	0.42	0.58	19	3	FURIN,MBTPS1,MBTPS2
REACTOME_TRANSCRIPTION_OF_E2F_TARGETS_UNDER_NEGATIVE_CONTROL_BY_DREAM_COMPLEX	0.42	0.58	19	3	MYC,TFDP1,TOP2A
REACTOME_FGFR2_ALTERNATIVE_SPLICING	0.43	0.59	27	4	FGFR2,HNRNPA1,HNRNPH1,POLR2A
REACTOME_G0_AND_EARLY_G1	0.43	0.59	27	4	DYRK1A,MYC,TFDP1,TOP2A
REACTOME_METABOLISM_OF_STEROID_HORMONES	0.43	0.59	35	5	CYP11A1,POMC,SRD5A1,SRD5A3,STAR
REACTOME_N_GLYCAN_TRIMMING_IN_THE_ER_AND_CALNEXIN_CALRETICULIN_CYCLE	0.43	0.59	35	5	MAN1B1,MARCHF6,MOGS,NGLY1,VCP
REACTOME_RUNX1_REGULATES_GENES_INVOLVED_IN_MEGAKARYOCYTE_DIFFERENTIATION_AND_PLATELET_FUNCTION	0.43	0.59	98	13	AGO4,H2BC5,KMT2A,KMT2B,KMT2C,KMT2D,KMT2E,NR4A3,SETD1A,SETD1B,SIN3A,TNRC6A,TNRC6B
REACTOME_EXTENSION_OF_TELOMERES	0.44	0.6	51	7	CTC1,DKC1,DNA2,POLA1,RUVBL2,TERT,TINF2
REACTOME_ACTIVATION_OF_THE_TFAP2_AP_2_FAMILY_OF_TRANSCRIPTION_FACTORS	0.44	0.61	12	2	CREBBP,WWOX
REACTOME_ATF6_ATF6_ALPHA_ACTIVATES_CHAPERONES	0.44	0.61	12	2	MBTPS1,MBTPS2
REACTOME_INTERLEUKIN_2_SIGNALING	0.44	0.61	12	2	IL2,PTK2B
REACTOME_KILLING_MECHANISMS	0.44	0.61	12	2	JUN,RAC1
REACTOME_MISCELLANEOUS_SUBSTRATES	0.44	0.61	12	2	CYP2D6,CYP2U1
REACTOME_PREGNENOLONE_BIOSYNTHESIS	0.44	0.61	12	2	CYP11A1,STAR
REACTOME_PURINE_RIBONUCLEOSIDE_MONOPHOSPHATE_BIOSYNTHESIS	0.44	0.61	12	2	ADSL,ATIC
REACTOME_RRNA_PROCESSING_IN_THE_MITOCHONDRION	0.44	0.61	12	2	HSD17B10,MRM2
REACTOME_CELL_CYCLE_CHECKPOINTS	0.44	0.61	292	37	ATM,ATR,B9D2,BIRC5,BUB1B,CDKN1B,CDKN2A,CENPE,DNA2,DYNC1H1,DYNC1I2,H2BC5,HERC2,KAT5,KIF2A,KNL1,MCM8,MRE11,NDE1,NSD2,NSL1,NUP133,NUP160,PAFAH1B1,PPP2CA,PPP2R1A,PPP2R5D,PSMB8,PSMD12,RANBP2,RANGAP1,SPDL1,TP53,XPO1,YWHAE,YWHAG,YWHAZ
REACTOME_RECEPTOR_TYPE_TYROSINE_PROTEIN_PHOSPHATASES	0.45	0.62	20	3	IL1RAPL1,LRRC4B,SLITRK3
REACTOME_ATTENUATION_PHASE	0.46	0.62	28	4	CREBBP,HSPA1A,HSPA2,PTGES3
REACTOME_KERATAN_SULFATE_BIOSYNTHESIS	0.46	0.62	28	4	B3GNT4,B4GAT1,ST3GAL3,ST3GAL4
REACTOME_PD_1_SIGNALING	0.46	0.62	28	4	CD3E,HLA-DQA1,HLA-DQB1,PTPN11
REACTOME_REGULATION_OF_RAS_BY_GAPS	0.46	0.62	68	9	CUL3,HRAS,KRAS,NF1,NRAS,PSMB8,PSMD12,RASA2,SYNGAP1
REACTOME_CELL_JUNCTION_ORGANIZATION	0.46	0.62	92	12	ACTB,ACTG1,CADM3,CDH15,CDH2,CDH4,CLDN16,CTNNB1,DST,FLNA,FLNC,ITGB4
REACTOME_PCP_CE_PATHWAY	0.46	0.62	92	12	AP2M1,ARRB2,CLTC,PRICKLE1,PRKCA,PRKCG,PSMB8,PSMD12,RAC1,RAC3,SMURF1,WNT1
REACTOME_EPIGENETIC_REGULATION_OF_GENE_EXPRESSION	0.45	0.62	148	19	ACTB,CHD3,CHD4,DNMT1,DNMT3A,EED,ERCC6,EZH2,GATAD2B,GSK3B,H2BC5,POLR1A,SIN3A,SIRT1,TAF1C,TBP,TET3,UBTF,UHRF1
REACTOME_UB_SPECIFIC_PROCESSING_PROTEASES	0.46	0.62	221	28	AR,ARRB1,ARRB2,ATXN7,CFTR,DDX58,GATA3,H2BC5,IFIH1,IKBKG,MYC,PSMB8,PSMD12,PTEN,PTRH2,RHOT1,SMAD2,SMAD4,TNKS2,TP53,TRRAP,USP15,USP18,USP19,USP42,USP7,USP8,USP9X
REACTOME_ABACAVIR_METABOLISM	0.48	0.63	5	1	PCK1
REACTOME_ABACAVIR_TRANSMEMBRANE_TRANSPORT	0.48	0.63	5	1	ABCB1
REACTOME_ALTERNATIVE_COMPLEMENT_ACTIVATION	0.48	0.63	5	1	C3
REACTOME_APOBEC3G_MEDIATED_RESISTANCE_TO_HIV_1_INFECTION	0.48	0.63	5	1	PPIA
REACTOME_CHYLOMICRON_CLEARANCE	0.48	0.63	5	1	APOE
REACTOME_DISEASES_OF_MISMATCH_REPAIR_MMR	0.48	0.63	5	1	MSH2
REACTOME_EXTRINSIC_PATHWAY_OF_FIBRIN_CLOT_FORMATION	0.48	0.63	5	1	F9
REACTOME_FBXW7_MUTANTS_AND_NOTCH1_IN_CANCER	0.48	0.63	5	1	NOTCH1
REACTOME_FICOLINS_BIND_TO_REPETITIVE_CARBOHYDRATE_STRUCTURES_ON_THE_TARGET_CELL_SURFACE	0.48	0.63	5	1	FCN3
REACTOME_HDL_CLEARANCE	0.48	0.63	5	1	CUBN
REACTOME_HYALURONAN_BIOSYNTHESIS_AND_EXPORT	0.48	0.63	5	1	HAS3
REACTOME_IRS_ACTIVATION	0.48	0.63	5	1	INSR
REACTOME_MATURATION_OF_SARS_COV_1_SPIKE_PROTEIN	0.48	0.63	5	1	MOGS
REACTOME_MET_INTERACTS_WITH_TNS_PROTEINS	0.48	0.63	5	1	MET
REACTOME_MUSCARINIC_ACETYLCHOLINE_RECEPTORS	0.48	0.63	5	1	CHRM1
REACTOME_NEGATIVE_REGULATION_OF_TCF_DEPENDENT_SIGNALING_BY_DVL_INTERACTING_PROTEINS	0.48	0.63	5	1	CCDC88C
REACTOME_NOSTRIN_MEDIATED_ENOS_TRAFFICKING	0.48	0.63	5	1	NOS3
REACTOME_NR1H2_NR1H3_REGULATE_GENE_EXPRESSION_LINKED_TO_GLUCONEOGENESIS	0.48	0.63	5	1	PCK1
REACTOME_NR1H2_NR1H3_REGULATE_GENE_EXPRESSION_LINKED_TO_TRIGLYCERIDE_LIPOLYSIS_IN_ADIPOSE	0.48	0.63	5	1	NR1H2
REACTOME_NR1H2_NR1H3_REGULATE_GENE_EXPRESSION_TO_LIMIT_CHOLESTEROL_UPTAKE	0.48	0.63	5	1	NR1H2
REACTOME_PTK6_EXPRESSION	0.48	0.63	5	1	NR3C1
REACTOME_REGULATION_OF_GENE_EXPRESSION_IN_ENDOCRINE_COMMITTED_NEUROG3_PROGENITOR_CELLS	0.48	0.63	5	1	NEUROD1
REACTOME_RUNX1_REGULATES_EXPRESSION_OF_COMPONENTS_OF_TIGHT_JUNCTIONS	0.48	0.63	5	1	OCLN
REACTOME_RUNX1_REGULATES_TRANSCRIPTION_OF_GENES_INVOLVED_IN_INTERLEUKIN_SIGNALING	0.48	0.63	5	1	LIFR
REACTOME_RUNX3_REGULATES_BCL2L11_BIM_TRANSCRIPTION	0.48	0.63	5	1	SMAD4
REACTOME_SEROTONIN_AND_MELATONIN_BIOSYNTHESIS	0.48	0.63	5	1	DDC
REACTOME_SODIUM_COUPLED_PHOSPHATE_COTRANSPORTERS	0.48	0.63	5	1	SLC20A2
REACTOME_SYNTHESIS_OF_PIPS_AT_THE_ER_MEMBRANE	0.48	0.63	5	1	MTMR2
REACTOME_TACHYKININ_RECEPTORS_BIND_TACHYKININS	0.48	0.63	5	1	TAC1
REACTOME_TFAP2A_ACTS_AS_A_TRANSCRIPTIONAL_REPRESSOR_DURING_RETINOIC_ACID_INDUCED_CELL_DIFFERENTIATION	0.48	0.63	5	1	HSPD1
REACTOME_VLDL_ASSEMBLY	0.48	0.63	5	1	P4HB
REACTOME_PASSIVE_TRANSPORT_BY_AQUAPORINS	0.49	0.63	13	2	AQP2,AQP4
REACTOME_SUPPRESSION_OF_PHAGOSOMAL_MATURATION	0.49	0.63	13	2	CORO1A,NOS2
REACTOME_TRAF6_MEDIATED_IRF7_ACTIVATION_IN_TLR7_8_OR_9_SIGNALING	0.49	0.63	13	2	IRAK1,MYD88
REACTOME_TRAFFICKING_AND_PROCESSING_OF_ENDOSOMAL_TLR	0.49	0.63	13	2	CNPY3,TLR3
REACTOME_TRANSLATION_OF_REPLICASE_AND_ASSEMBLY_OF_THE_REPLICATION_TRANSCRIPTION_COMPLEX	0.49	0.63	13	2	CHMP2B,PIK3R4
REACTOME_WNT5A_DEPENDENT_INTERNALIZATION_OF_FZD2_FZD5_AND_ROR2	0.49	0.63	13	2	AP2M1,CLTC
REACTOME_REGULATION_OF_TLR_BY_ENDOGENOUS_LIGAND	0.49	0.63	21	3	CD36,HMGB1,TLR2
REACTOME_SYNTHESIS_OF_LEUKOTRIENES_LT_AND_EOXINS_EX	0.49	0.63	21	3	ABCC1,GGT1,PTGR1
REACTOME_INTERCONVERSION_OF_NUCLEOTIDE_DI_AND_TRIPHOSPHATES	0.48	0.63	29	4	DTYMK,RRM2B,TXN,TXNRD1
REACTOME_HDR_THROUGH_SINGLE_STRAND_ANNEALING_SSA	0.48	0.63	37	5	ATM,ATR,DNA2,KAT5,MRE11
REACTOME_NONHOMOLOGOUS_END_JOINING_NHEJ	0.48	0.63	69	9	ATM,H2BC5,HERC2,KAT5,MRE11,NSD2,PRKDC,TDP1,TDP2
REACTOME_DEGRADATION_OF_BETA_CATENIN_BY_THE_DESTRUCTION_COMPLEX	0.47	0.63	85	11	AMER1,APC,CTNNB1,FRAT2,GSK3B,MYC,PPP2CA,PPP2R1A,PPP2R5D,PSMB8,PSMD12
REACTOME_AMYLOID_FIBER_FORMATION	0.48	0.63	110	14	ADAM10,APOE,APP,BACE1,CALB1,FURIN,GSN,H2BC5,HSPG2,PRKN,SIAH1,SNCA,TTR,USP9X
REACTOME_ANTIGEN_ACTIVATES_B_CELL_RECEPTOR_BCR_LEADING_TO_GENERATION_OF_SECOND_MESSENGERS	0.49	0.64	86	11	CALM1,FYN,ITPR1,ITPR2,NCK1,ORAI1,PIK3AP1,PIK3CD,PLCG2,SOS1,STIM1
REACTOME_SYNTHESIS_OF_ACTIVE_UBIQUITIN_ROLES_OF_E1_AND_E2_ENZYMES	0.51	0.66	30	4	UBA1,UBE2A,USP7,USP9X
REACTOME_TNFR1_INDUCED_NFKAPPAB_SIGNALING_PATHWAY	0.51	0.66	30	4	IKBKB,IKBKG,TNF,TNFRSF1A
REACTOME_TRIGLYCERIDE_METABOLISM	0.51	0.66	38	5	GK,GPD2,PPP1CB,PRKACA,PRKACB
REACTOME_G2_M_DNA_DAMAGE_CHECKPOINT	0.5	0.66	95	12	ATM,ATR,DNA2,H2BC5,HERC2,KAT5,MRE11,NSD2,TP53,YWHAE,YWHAG,YWHAZ
REACTOME_RA_BIOSYNTHESIS_PATHWAY	0.52	0.67	22	3	CYP26B1,CYP26C1,DHRS9
REACTOME_SENESCENCE_ASSOCIATED_SECRETORY_PHENOTYPE_SASP	0.51	0.67	112	14	CDKN1B,CDKN2A,CDKN2D,EHMT1,FOS,FZR1,H2BC5,IL6,JUN,MAPK1,MAPK3,RPS6KA1,RPS6KA3,STAT3
REACTOME_INTERLEUKIN_15_SIGNALING	0.53	0.68	14	2	SOS1,STAT3
REACTOME_LYSOSPHINGOLIPID_AND_LPA_RECEPTORS	0.53	0.68	14	2	PLPPR4,S1PR2
REACTOME_TP53_REGULATES_TRANSCRIPTION_OF_GENES_INVOLVED_IN_G1_CELL_CYCLE_ARREST	0.53	0.68	14	2	CDKN1B,TP53
REACTOME_TP53_REGULATES_TRANSCRIPTION_OF_SEVERAL_ADDITIONAL_CELL_DEATH_GENES_WHOSE_SPECIFIC_ROLES_IN_P53_DEPENDENT_APOPTOSIS_REMAIN_UNCERTAIN	0.53	0.68	14	2	BIRC5,TP53
REACTOME_TRYPTOPHAN_CATABOLISM	0.53	0.68	14	2	ACMSD,IDO1
REACTOME_SYNTHESIS_OF_PA	0.53	0.68	39	5	AGPAT1,AGPAT3,DDHD2,GNPAT,GPD2
REACTOME_DNA_DAMAGE_TELOMERE_STRESS_INDUCED_SENESCENCE	0.53	0.68	80	10	ATM,CDKN1B,EP400,H2BC5,KAT5,LMNB1,MRE11,RB1,TINF2,TP53
REACTOME_S_PHASE	0.52	0.68	162	20	AKT1,AKT2,AKT3,CCND1,CDC25B,CDKN1B,DNA2,ESCO2,FZR1,GSK3B,MCM8,MYC,POLA1,PSMB8,PSMD12,RB1,SMC1A,STAG1,STAG2,TFDP1
REACTOME_ACTIVATED_NTRK3_SIGNALS_THROUGH_PI3K	0.54	0.69	6	1	PIK3CA
REACTOME_ALPHA_OXIDATION_OF_PHYTANATE	0.54	0.69	6	1	ALDH3A2
REACTOME_LIPID_PARTICLE_ORGANIZATION	0.54	0.69	6	1	FITM2
REACTOME_MET_RECEPTOR_ACTIVATION	0.54	0.69	6	1	MET
REACTOME_METHIONINE_SALVAGE_PATHWAY	0.54	0.69	6	1	MRI1
REACTOME_PHOSPHORYLATION_OF_EMI1	0.54	0.69	6	1	FZR1
REACTOME_RUNX1_REGULATES_TRANSCRIPTION_OF_GENES_INVOLVED_IN_WNT_SIGNALING	0.54	0.69	6	1	FOXP3
REACTOME_SCAVENGING_BY_CLASS_B_RECEPTORS	0.54	0.69	6	1	CD36
REACTOME_SCAVENGING_BY_CLASS_F_RECEPTORS	0.54	0.69	6	1	HYOU1
REACTOME_SUMO_IS_PROTEOLYTICALLY_PROCESSED	0.54	0.69	6	1	SENP2
REACTOME_SYNTHESIS_OF_LIPOXINS_LX	0.54	0.69	6	1	PTGR1
REACTOME_TRANSPORT_AND_SYNTHESIS_OF_PAPS	0.54	0.69	6	1	SLC26A1
REACTOME_UPTAKE_AND_FUNCTION_OF_DIPHTHERIA_TOXIN	0.54	0.69	6	1	TXNRD1
REACTOME_VLDL_CLEARANCE	0.54	0.69	6	1	VLDLR
REACTOME_CRISTAE_FORMATION	0.54	0.69	31	4	ATP5F1A,ATP5F1D,MICOS13,MTX2
REACTOME_ENDOSOMAL_SORTING_COMPLEX_REQUIRED_FOR_TRANSPORT_ESCRT	0.54	0.69	31	4	CHMP2B,STAM,VPS37A,VPS4A
REACTOME_HSF1_ACTIVATION	0.54	0.69	31	4	HSPA1A,PTGES3,VCP,YWHAE
REACTOME_RNA_POLYMERASE_I_TRANSCRIPTION_TERMINATION	0.54	0.69	31	4	POLR1A,TAF1C,TBP,UBTF
REACTOME_ACTIVATED_TAK1_MEDIATES_P38_MAPK_ACTIVATION	0.55	0.7	23	3	IKBKG,IRAK1,NOD2
REACTOME_IKK_COMPLEX_RECRUITMENT_MEDIATED_BY_RIP1	0.55	0.7	23	3	IKBKB,IKBKG,TICAM1
REACTOME_TERMINATION_OF_O_GLYCAN_BIOSYNTHESIS	0.55	0.7	23	3	MUC7,ST3GAL3,ST3GAL4
REACTOME_CELL_CELL_JUNCTION_ORGANIZATION	0.55	0.7	65	8	ACTB,ACTG1,CADM3,CDH15,CDH2,CDH4,CLDN16,CTNNB1
REACTOME_HEDGEHOG_LIGAND_BIOGENESIS	0.55	0.7	65	8	HHAT,IHH,NOTUM,P4HB,PSMB8,PSMD12,SHH,VCP
REACTOME_N_GLYCAN_ANTENNAE_ELONGATION	0.57	0.71	15	2	ST3GAL4,ST8SIA2
REACTOME_NEGATIVE_REGULATION_OF_FLT3	0.57	0.71	15	2	ABL2,CBL
REACTOME_PROCESSIVE_SYNTHESIS_ON_THE_LAGGING_STRAND	0.57	0.71	15	2	DNA2,POLA1
REACTOME_RESPONSE_OF_EIF2AK1_HRI_TO_HEME_DEFICIENCY	0.57	0.71	15	2	ASNS,EIF2S3
REACTOME_YAP1_AND_WWTR1_TAZ_STIMULATED_GENE_EXPRESSION	0.57	0.71	15	2	CCN2,YAP1
REACTOME_PLASMA_LIPOPROTEIN_REMODELING	0.56	0.71	32	4	APOE,FURIN,MBTPS1,MBTPS2
REACTOME_MTORC1_MEDIATED_SIGNALLING	0.58	0.73	24	3	EIF4G1,MTOR,RHEB
REACTOME_FORMATION_OF_THE_BETA_CATENIN_TCF_TRANSACTIVATING_COMPLEX	0.58	0.74	92	11	CREBBP,CTNNB1,H2BC5,KAT5,KMT2D,MEN1,MYC,SMARCA4,TCF4,TERT,TRRAP
REACTOME_DEX_H_BOX_HELICASES_ACTIVATE_TYPE_I_IFN_AND_INFLAMMATORY_CYTOKINES_PRODUCTION	0.6	0.75	7	1	MYD88
REACTOME_ERYTHROPOIETIN_ACTIVATES_STAT5	0.6	0.75	7	1	EPO
REACTOME_FLT3_SIGNALING_BY_CBL_MUTANTS	0.6	0.75	7	1	CBL
REACTOME_LTC4_CYSLTR_MEDIATED_IL4_PRODUCTION	0.6	0.75	7	1	GGT1
REACTOME_MODULATION_BY_MTB_OF_HOST_IMMUNE_SYSTEM	0.6	0.75	7	1	TLR2
REACTOME_NECTIN_NECL_TRANS_HETERODIMERIZATION	0.6	0.75	7	1	CADM3
REACTOME_NEF_MEDIATED_CD8_DOWN_REGULATION	0.6	0.75	7	1	AP2M1
REACTOME_RUNX1_REGULATES_TRANSCRIPTION_OF_GENES_INVOLVED_IN_DIFFERENTIATION_OF_MYELOID_CELLS	0.6	0.75	7	1	CREBBP
REACTOME_SIGNALING_BY_MAPK_MUTANTS	0.6	0.75	7	1	MAPK1
REACTOME_STAT5_ACTIVATION	0.6	0.75	7	1	PTPN11
REACTOME_THE_RETINOID_CYCLE_IN_CONES_DAYLIGHT_VISION	0.6	0.75	7	1	RLBP1
REACTOME_VITAMIN_B2_RIBOFLAVIN_METABOLISM	0.6	0.75	7	1	SLC52A3
REACTOME_ZINC_EFFLUX_AND_COMPARTMENTALIZATION_BY_THE_SLC30_FAMILY	0.6	0.75	7	1	SLC30A3
REACTOME_FOXO_MEDIATED_TRANSCRIPTION_OF_CELL_DEATH_GENES	0.6	0.75	16	2	CREBBP,STK11
REACTOME_RECYCLING_OF_BILE_ACIDS_AND_SALTS	0.6	0.75	16	2	ABCC3,SLCO1A2
REACTOME_TGF_BETA_RECEPTOR_SIGNALING_IN_EMT_EPITHELIAL_TO_MESENCHYMAL_TRANSITION	0.6	0.75	16	2	SMURF1,TGFB1
REACTOME_TELOMERE_C_STRAND_LAGGING_STRAND_SYNTHESIS	0.61	0.76	34	4	CTC1,DNA2,POLA1,TINF2
REACTOME_ABC_TRANSPORTER_DISORDERS	0.61	0.76	77	9	ABCC2,ABCC8,ABCD1,CFTR,ERLIN2,KCNJ11,PSMB8,PSMD12,VCP
REACTOME_HDACS_DEACETYLATE_HISTONES	0.61	0.76	94	11	CHD3,CHD4,GATAD2B,H2BC5,HDAC3,HDAC8,KDM1A,NCOR2,PHF21A,REST,TBL1XR1
REACTOME_RND2_GTPASE_CYCLE	0.62	0.77	43	5	ALDH3A2,DST,PIK3R2,PRAG1,TFRC
REACTOME_SUMOYLATION_OF_TRANSCRIPTION_COFACTORS	0.62	0.77	43	5	BMI1,CREBBP,NCOR2,PPARGC1A,SIN3A
REACTOME_PROTEIN_METHYLATION	0.64	0.78	17	2	CALM1,VCP
REACTOME_PURINE_CATABOLISM	0.64	0.78	17	2	ITPA,NT5E
REACTOME_ZINC_TRANSPORTERS	0.64	0.78	17	2	SLC30A3,SLC39A8
REACTOME_CASPASE_ACTIVATION_VIA_EXTRINSIC_APOPTOTIC_SIGNALLING_PATHWAY	0.63	0.78	26	3	CASP8,FADD,TICAM1
REACTOME_DECTIN_2_FAMILY	0.63	0.78	26	3	FYN,MUC7,PLCG2
REACTOME_METAL_ION_SLC_TRANSPORTERS	0.63	0.78	26	3	CP,SLC30A3,SLC39A8
REACTOME_POLYMERASE_SWITCHING_ON_THE_C_STRAND_OF_THE_TELOMERE	0.63	0.78	26	3	CTC1,POLA1,TINF2
REACTOME_DNA_DOUBLE_STRAND_BREAK_RESPONSE	0.63	0.78	78	9	ATM,EYA1,H2BC5,HERC2,KAT5,KDM4B,MRE11,NSD2,TP53
REACTOME_DEFECTIVE_ST3GAL3_CAUSES_MCT12_AND_EIEE15	0.65	0.79	8	1	ST3GAL3
REACTOME_DNA_REPLICATION_INITIATION	0.65	0.79	8	1	POLA1
REACTOME_FORMYL_PEPTIDE_RECEPTORS_BIND_FORMYL_PEPTIDES_AND_MANY_OTHER_LIGANDS	0.65	0.79	8	1	APP
REACTOME_HISTIDINE_CATABOLISM	0.65	0.79	8	1	HDC
REACTOME_LECTIN_PATHWAY_OF_COMPLEMENT_ACTIVATION	0.65	0.79	8	1	FCN3
REACTOME_LINOLEIC_ACID_LA_METABOLISM	0.65	0.79	8	1	ABCD1
REACTOME_NETRIN_MEDIATED_REPULSION_SIGNALS	0.65	0.79	8	1	PTPN11
REACTOME_PHOSPHATE_BOND_HYDROLYSIS_BY_NTPDASE_PROTEINS	0.65	0.79	8	1	ENTPD1
REACTOME_POLB_DEPENDENT_LONG_PATCH_BASE_EXCISION_REPAIR	0.65	0.79	8	1	ADPRS
REACTOME_RELAXIN_RECEPTORS	0.65	0.79	8	1	RXFP1
REACTOME_RRNA_MODIFICATION_IN_THE_MITOCHONDRION	0.65	0.79	8	1	MRM2
REACTOME_SMAC_XIAP_REGULATED_APOPTOTIC_RESPONSE	0.65	0.79	8	1	DIABLO
REACTOME_SYNTHESIS_OF_DIPHTHAMIDE_EEF2	0.65	0.79	8	1	DPH1
REACTOME_SYNTHESIS_OF_PG	0.65	0.79	8	1	CDS2
REACTOME_SYNTHESIS_OF_UDP_N_ACETYL_GLUCOSAMINE	0.65	0.79	8	1	PGM3
REACTOME_TERMINAL_PATHWAY_OF_COMPLEMENT	0.65	0.79	8	1	C5
REACTOME_FORMATION_OF_TC_NER_PRE_INCISION_COMPLEX	0.65	0.79	53	6	CUL4B,ERCC6,ERCC8,POLR2A,USP7,XPA
REACTOME_ACTIVATION_OF_ANTERIOR_HOX_GENES_IN_HINDBRAIN_DEVELOPMENT_DURING_EARLY_EMBRYOGENESIS	0.65	0.79	122	14	CREBBP,EED,EZH2,H2BC5,HDAC3,HOXA1,JUN,KDM6A,KMT2C,KMT2D,MAFB,PAX6,POLR2A,ZNF335
REACTOME_ACYL_CHAIN_REMODELLING_OF_PC	0.66	0.8	27	3	PLA2G6,PNPLA8,TMEM86B
REACTOME_FORMATION_OF_ATP_BY_CHEMIOSMOTIC_COUPLING	0.67	0.81	18	2	ATP5F1A,ATP5F1D
REACTOME_BINDING_AND_UPTAKE_OF_LIGANDS_BY_SCAVENGER_RECEPTORS	0.67	0.81	98	11	APOE,CD36,COL1A1,COL1A2,COL3A1,COL4A1,COL4A2,FTL,HBB,HYOU1,LRP1
REACTOME_SIGNALING_BY_ROBO_RECEPTORS	0.67	0.81	218	25	ABL2,AKAP5,CDC42,CUL2,CXCR4,EIF4G1,GSPT2,MYO9B,NCK1,NCK2,PAK1,PAK3,PAK6,PRKACA,PRKACB,PRKCA,PSMB8,PSMD12,RAC1,RBM8A,ROBO1,RPL10,SOS1,SRGAP2,ZSWIM8
REACTOME_AMINO_ACID_CONJUGATION	0.69	0.83	9	1	ACSM5
REACTOME_E2F_ENABLED_INHIBITION_OF_PRE_REPLICATION_COMPLEX_FORMATION	0.69	0.83	9	1	MCM8
REACTOME_INLA_MEDIATED_ENTRY_OF_LISTERIA_MONOCYTOGENES_INTO_HOST_CELLS	0.69	0.83	9	1	CTNNB1
REACTOME_INTEGRATION_OF_PROVIRUS	0.69	0.83	9	1	PPIA
REACTOME_PI5P_REGULATES_TP53_ACETYLATION	0.69	0.83	9	1	TP53
REACTOME_PREVENTION_OF_PHAGOSOMAL_LYSOSOMAL_FUSION	0.69	0.83	9	1	CORO1A
REACTOME_PROSTANOID_LIGAND_RECEPTORS	0.69	0.83	9	1	PTGER1
REACTOME_DIGESTION_AND_ABSORPTION	0.68	0.83	28	3	CHIA,NPC1L1,SLC2A5
REACTOME_PROCESSIVE_SYNTHESIS_ON_THE_C_STRAND_OF_THE_TELOMERE	0.7	0.84	19	2	DNA2,TINF2
REACTOME_SYNTHESIS_SECRETION_AND_DEACYLATION_OF_GHRELIN	0.7	0.84	19	2	ACHE,BCHE
REACTOME_REGULATION_OF_HMOX1_EXPRESSION_AND_ACTIVITY	0.7	0.84	65	7	CSNK2A1,CSNK2B,CUL3,MAFK,NFE2L2,PSMB8,PSMD12
REACTOME_G1_S_SPECIFIC_TRANSCRIPTION	0.71	0.85	29	3	DHFR,POLA1,TFDP1
REACTOME_RIPK1_MEDIATED_REGULATED_NECROSIS	0.71	0.85	29	3	CASP8,FADD,STUB1
REACTOME_TNFS_BIND_THEIR_PHYSIOLOGICAL_RECEPTORS	0.71	0.85	29	3	EDAR,TNFRSF1A,TNFRSF1B
REACTOME_CHYLOMICRON_REMODELING	0.73	0.86	10	1	APOE
REACTOME_FOLDING_OF_ACTIN_BY_CCT_TRIC	0.73	0.86	10	1	ACTB
REACTOME_GLUCOCORTICOID_BIOSYNTHESIS	0.73	0.86	10	1	POMC
REACTOME_HDL_REMODELING	0.73	0.86	10	1	APOE
REACTOME_NEGATIVE_REGULATION_OF_ACTIVITY_OF_TFAP2_AP_2_FAMILY_TRANSCRIPTION_FACTORS	0.73	0.86	10	1	WWOX
REACTOME_ORGANIC_CATION_TRANSPORT	0.73	0.86	10	1	SLC22A5
REACTOME_PROCESSING_AND_ACTIVATION_OF_SUMO	0.73	0.86	10	1	SENP2
REACTOME_REGULATION_OF_COMMISSURAL_AXON_PATHFINDING_BY_SLIT_AND_ROBO	0.73	0.86	10	1	ROBO1
REACTOME_STAT5_ACTIVATION_DOWNSTREAM_OF_FLT3_ITD_MUTANTS	0.73	0.86	10	1	PTPN11
REACTOME_ZINC_INFLUX_INTO_CELLS_BY_THE_SLC39_GENE_FAMILY	0.73	0.86	10	1	SLC39A8
REACTOME_ABERRANT_REGULATION_OF_MITOTIC_EXIT_IN_CANCER_DUE_TO_RB1_DEFECTS	0.72	0.86	20	2	FZR1,RB1
REACTOME_LAGGING_STRAND_SYNTHESIS	0.72	0.86	20	2	DNA2,POLA1
REACTOME_SIGNALING_BY_HIPPO	0.72	0.86	20	2	YAP1,YWHAE
REACTOME_SUMOYLATION_OF_TRANSCRIPTION_FACTORS	0.72	0.86	20	2	CDKN2A,TP53
REACTOME_O_GLYCOSYLATION_OF_TSR_DOMAIN_CONTAINING_PROTEINS	0.72	0.86	39	4	ADAMTS13,ADAMTS4,ADAMTSL2,SEMA5B
REACTOME_UCH_PROTEINASES	0.72	0.86	102	11	ACTB,ASXL1,ASXL2,HCFC1,INO80,MBD5,PSMB8,PSMD12,TGFB1,UCHL1,USP15
REACTOME_PROCESSING_OF_CAPPED_INTRON_CONTAINING_PRE_MRNA	0.73	0.86	242	27	AAAS,CDC40,CLP1,DHX16,EFTUD2,FUS,FYTTD1,GLE1,HNRNPA1,HNRNPH1,HNRNPH2,HNRNPR,HNRNPU,NUP133,NUP160,NUP188,NUP214,NUP62,POLR2A,PPIL1,PQBP1,PUF60,RANBP2,RBM8A,SNRPN,THOC2,THOC6
REACTOME_BLOOD_GROUP_SYSTEMS_BIOSYNTHESIS	0.75	0.88	21	2	ST3GAL3,ST3GAL4
REACTOME_ER_QUALITY_CONTROL_COMPARTMENT_ERQC	0.75	0.88	21	2	MAN1B1,MARCHF6
REACTOME_METABOLISM_OF_POLYAMINES	0.75	0.88	59	6	ODC1,PSMB8,PSMD12,SAT1,SMOX,SMS
REACTOME_GENE_SILENCING_BY_RNA	0.75	0.88	140	15	AAAS,AGO2,AGO4,DICER1,H2BC5,NUP133,NUP160,NUP188,NUP214,NUP62,POLR2A,RANBP2,TNRC6A,TNRC6B,TSN
REACTOME_ACTIVATION_OF_THE_PHOTOTRANSDUCTION_CASCADE	0.76	0.89	11	1	GNB1
REACTOME_ALPHA_PROTEIN_KINASE_1_SIGNALING_PATHWAY	0.76	0.89	11	1	TIFA
REACTOME_CDC6_ASSOCIATION_WITH_THE_ORC_ORIGIN_COMPLEX	0.76	0.89	11	1	MCM8
REACTOME_DIGESTION_OF_DIETARY_CARBOHYDRATE	0.76	0.89	11	1	CHIA
REACTOME_ENDOSOMAL_VACUOLAR_PATHWAY	0.76	0.89	11	1	LNPEP
REACTOME_METALLOTHIONEINS_BIND_METALS	0.76	0.89	11	1	MT3
REACTOME_PYRIMIDINE_SALVAGE	0.76	0.89	11	1	TK2
REACTOME_REGULATION_OF_BACH1_ACTIVITY	0.76	0.89	11	1	MAFK
REACTOME_REGULATION_OF_SIGNALING_BY_NODAL	0.76	0.89	11	1	NODAL
REACTOME_SUMOYLATION_OF_IMMUNE_RESPONSE_PROTEINS	0.76	0.89	11	1	IKBKG
REACTOME_MITOCHONDRIAL_TRANSLATION	0.75	0.89	96	10	GADD45GIP1,GFM1,GFM2,MRPL12,MRPS12,MRPS22,MRPS23,MTFMT,PTCD3,TSFM
REACTOME_ACYL_CHAIN_REMODELLING_OF_PS	0.77	0.9	22	2	OSBPL5,PLA1A
REACTOME_DNA_STRAND_ELONGATION	0.77	0.9	32	3	DNA2,MCM8,POLA1
REACTOME_MEIOTIC_SYNAPSIS	0.77	0.9	79	8	ATR,H2BC5,HSPA2,LMNB1,SMC1A,STAG1,STAG2,TINF2
REACTOME_ANTIGEN_PROCESSING_CROSS_PRESENTATION	0.77	0.9	106	11	CD36,HMGB1,IKBKB,IKBKG,ITGAV,LNPEP,MYD88,PSMB8,PSMD12,TAP1,TLR2
REACTOME_TRANSCRIPTIONAL_REGULATION_BY_SMALL_RNAS	0.78	0.91	107	11	AAAS,AGO2,H2BC5,NUP133,NUP160,NUP188,NUP214,NUP62,POLR2A,RANBP2,TNRC6A
REACTOME_DISEASES_OF_DNA_REPAIR	0.79	0.92	12	1	MSH2
REACTOME_P2Y_RECEPTORS	0.79	0.92	12	1	P2RY12
REACTOME_PHYSIOLOGICAL_FACTORS	0.79	0.92	12	1	NPR2
REACTOME_TP53_REGULATES_TRANSCRIPTION_OF_DEATH_RECEPTORS_AND_LIGANDS	0.79	0.92	12	1	TP53
REACTOME_UNWINDING_OF_DNA	0.79	0.92	12	1	MCM8
REACTOME_HIV_ELONGATION_ARREST_AND_RECOVERY	0.79	0.92	33	3	ELOA,POLR2A,SUPT16H
REACTOME_ROLE_OF_PHOSPHOLIPIDS_IN_PHAGOCYTOSIS	0.8	0.93	82	8	FCGR2A,ITPR1,ITPR2,PIK3CA,PIK3CB,PIK3R2,PLA2G6,PLCG2
REACTOME_MEIOSIS	0.81	0.93	119	12	ATM,ATR,BRCA2,H2BC5,HSPA2,LMNB1,MRE11,SMC1A,STAG1,STAG2,TEX15,TINF2
REACTOME_APOPTOSIS_INDUCED_DNA_FRAGMENTATION	0.82	0.94	13	1	HMGB1
REACTOME_CYTOSOLIC_IRON_SULFUR_CLUSTER_ASSEMBLY	0.82	0.94	13	1	NDOR1
REACTOME_TRANSCRIPTIONAL_REGULATION_OF_TESTIS_DIFFERENTIATION	0.82	0.94	13	1	PTGDS
REACTOME_SYNTHESIS_OF_VERY_LONG_CHAIN_FATTY_ACYL_COAS	0.81	0.94	24	2	ACSF3,ELOVL4
REACTOME_NEGATIVE_REGULATION_OF_NOTCH4_SIGNALING	0.81	0.94	54	5	AKT1,NOTCH4,PSMB8,PSMD12,YWHAZ
REACTOME_TNFR2_NON_CANONICAL_NF_KB_PATHWAY	0.81	0.94	101	10	CD40LG,EDAR,FBXW11,PSMB8,PSMD12,TNF,TNFRSF11A,TNFRSF1A,TNFRSF1B,TRAF3
REACTOME_CELLULAR_RESPONSE_TO_STARVATION	0.82	0.94	157	16	ASNS,ATF2,ATP6V0C,ATP6V1A,ATP6V1B2,DEPDC5,EIF2S3,KPTN,MTOR,NPRL2,NPRL3,RHEB,RPL10,SZT2,TCIRG1,WDR59
REACTOME_INFLUENZA_INFECTION	0.82	0.94	157	16	AAAS,CLTC,EIF2AK2,HSPA1A,ISG15,KPNA7,NUP133,NUP160,NUP188,NUP214,NUP62,POLR2A,RANBP2,RPL10,TGFB1,XPO1
REACTOME_REGULATION_OF_RUNX3_EXPRESSION_AND_ACTIVITY	0.82	0.95	55	5	CDKN2A,PSMB8,PSMD12,SMURF1,TGFB1
REACTOME_DUAL_INCISION_IN_TC_NER	0.82	0.95	65	6	CUL4B,ERCC6,ERCC8,POLR2A,USP7,XPA
REACTOME_RAB_GERANYLGERANYLATION	0.82	0.95	65	6	RAB11A,RAB11B,RAB18,RAB27A,RAB39B,RAB5C
REACTOME_POLYMERASE_SWITCHING	0.84	0.96	14	1	POLA1
REACTOME_REPRESSION_OF_WNT_TARGET_GENES	0.84	0.96	14	1	MYC
REACTOME_RESPONSE_TO_METAL_IONS	0.84	0.96	14	1	MT3
REACTOME_TRIGLYCERIDE_BIOSYNTHESIS	0.84	0.96	14	1	GK
REACTOME_CALNEXIN_CALRETICULIN_CYCLE	0.85	0.96	26	2	MAN1B1,MARCHF6
REACTOME_WNT_LIGAND_BIOGENESIS_AND_TRAFFICKING	0.85	0.96	26	2	VPS35,WNT1
REACTOME_INTERLEUKIN_7_SIGNALING	0.84	0.96	36	3	PIK3R2,SMARCA4,STAT3
REACTOME_HIV_TRANSCRIPTION_INITIATION	0.84	0.96	47	4	POLR2A,TAF1,TAF13,TBP
REACTOME_STABILIZATION_OF_P53	0.84	0.96	57	5	ATM,CDKN2A,PSMB8,PSMD12,TP53
REACTOME_RNA_POLYMERASE_II_TRANSCRIPTION_TERMINATION	0.84	0.96	66	6	CDC40,CLP1,FYTTD1,RBM8A,THOC2,THOC6
REACTOME_HDR_THROUGH_HOMOLOGOUS_RECOMBINATION_HRR	0.85	0.96	67	6	ATM,ATR,BRCA2,DNA2,KAT5,MRE11
REACTOME_FCERI_MEDIATED_CA_2_MOBILIZATION	0.84	0.96	86	8	CALM1,ITPR1,ITPR2,LCP2,PLCG2,PPP3CA,PPP3R1,SOS1
REACTOME_EICOSANOID_LIGAND_BINDING_RECEPTORS	0.86	0.97	15	1	PTGER1
REACTOME_FATTY_ACIDS	0.86	0.97	15	1	CYP2D6
REACTOME_MISMATCH_REPAIR	0.86	0.97	15	1	MSH2
REACTOME_ORGANIC_CATION_ANION_ZWITTERION_TRANSPORT	0.86	0.97	15	1	SLC22A5
REACTOME_PROLACTIN_RECEPTOR_SIGNALING	0.86	0.97	15	1	PTPN11
REACTOME_METALLOPROTEASE_DUBS	0.85	0.97	37	3	NLRP3,STAM,STAMBP
REACTOME_DNA_DAMAGE_RECOGNITION_IN_GG_NER	0.86	0.97	38	3	ACTB,CUL4B,INO80
REACTOME_RESOLUTION_OF_ABASIC_SITES_AP_SITES	0.86	0.97	38	3	ADPRS,PNKP,XRCC1
REACTOME_FORMATION_OF_RNA_POL_II_ELONGATION_COMPLEX	0.85	0.97	58	5	CTR9,ELOA,MLLT3,POLR2A,SUPT16H
REACTOME_G1_S_DNA_DAMAGE_CHECKPOINTS	0.86	0.97	68	6	ATM,CDKN1B,CDKN2A,PSMB8,PSMD12,TP53
REACTOME_TRANSCRIPTION_COUPLED_NUCLEOTIDE_EXCISION_REPAIR_TC_NER	0.86	0.97	78	7	CUL4B,ERCC6,ERCC8,POLR2A,USP7,XPA,XRCC1
REACTOME_POSITIVE_EPIGENETIC_REGULATION_OF_RRNA_EXPRESSION	0.85	0.97	106	10	ACTB,CHD3,CHD4,ERCC6,GATAD2B,GSK3B,H2BC5,POLR1A,TAF1C,TBP
REACTOME_COMPLEMENT_CASCADE	0.85	0.97	115	11	C1QA,C3,C5,CD46,CD59,CFH,CFHR1,CFHR3,CR2,FCN3,PROS1
REACTOME_HCMV_LATE_EVENTS	0.86	0.97	116	11	AAAS,CHMP2B,H2BC5,NUP133,NUP160,NUP188,NUP214,NUP62,RANBP2,VPS37A,VPS4A
REACTOME_DEGRADATION_OF_GLI1_BY_THE_PROTEASOME	0.87	0.98	60	5	NUMB,PRKACA,PRKACB,PSMB8,PSMD12
REACTOME_RRNA_MODIFICATION_IN_THE_NUCLEUS_AND_CYTOSOL	0.87	0.98	60	5	DCAF13,DHX37,DKC1,EMG1,NOL11
REACTOME_TRANSCRIPTION_OF_THE_HIV_GENOME	0.87	0.98	70	6	ELOA,POLR2A,SUPT16H,TAF1,TAF13,TBP
REACTOME_DEFECTIVE_GALNT3_CAUSES_FAMILIAL_HYPERPHOSPHATEMIC_TUMORAL_CALCINOSIS_HFTC	0.88	0.99	16	1	MUC7
REACTOME_TRAF6_MEDIATED_INDUCTION_OF_TAK1_COMPLEX_WITHIN_TLR4_COMPLEX	0.88	0.99	16	1	TICAM1
REACTOME_TRANSCRIPTION_OF_E2F_TARGETS_UNDER_NEGATIVE_CONTROL_BY_P107_RBL1_AND_P130_RBL2_IN_COMPLEX_WITH_HDAC1	0.88	0.99	16	1	TFDP1
REACTOME_ACYL_CHAIN_REMODELLING_OF_PE	0.89	0.99	29	2	PLA2G6,PNPLA8
REACTOME_DEFECTIVE_CFTR_CAUSES_CYSTIC_FIBROSIS	0.88	0.99	61	5	CFTR,ERLIN2,PSMB8,PSMD12,VCP
REACTOME_ROLE_OF_LAT2_NTAL_LAB_ON_CALCIUM_MOBILIZATION	0.88	0.99	71	6	FYN,PDPK1,PIK3CA,PIK3CB,PIK3R2,SOS1
REACTOME_RNA_POLYMERASE_II_TRANSCRIBES_SNRNA_GENES	0.88	0.99	81	7	INTS1,INTS8,POLR2A,RNU4ATAC,SNAPC3,TAF13,TBP
REACTOME_NUCLEOTIDE_EXCISION_REPAIR	0.88	0.99	110	10	ACTB,CHD1L,CUL4B,ERCC6,ERCC8,INO80,POLR2A,USP7,XPA,XRCC1
REACTOME_RNA_POLYMERASE_I_TRANSCRIPTION	0.89	0.99	111	10	CHD3,CHD4,ERCC6,GATAD2B,H2BC5,MAPK3,POLR1A,TAF1C,TBP,UBTF
REACTOME_DNA_DOUBLE_STRAND_BREAK_REPAIR	0.88	0.99	167	16	ATM,ATR,BRCA2,DNA2,EYA1,H2BC5,HERC2,KAT5,KDM4B,MRE11,NSD2,PRKDC,TDP1,TDP2,TP53,XRCC1
REACTOME_DISEASES_OF_BASE_EXCISION_REPAIR	1	1	5	0
REACTOME_FORMATION_OF_XYLULOSE_5_PHOSPHATE	1	1	5	0
REACTOME_FREE_FATTY_ACID_RECEPTORS	1	1	5	0
REACTOME_G2_M_DNA_REPLICATION_CHECKPOINT	1	1	5	0
REACTOME_G2_PHASE	1	1	5	0
REACTOME_GALACTOSE_CATABOLISM	1	1	5	0
REACTOME_LEUKOTRIENE_RECEPTORS	1	1	5	0
REACTOME_N_GLYCAN_TRIMMING_AND_ELONGATION_IN_THE_CIS_GOLGI	1	1	5	0
REACTOME_ORGANIC_ANION_TRANSPORT	1	1	5	0
REACTOME_PTK6_REGULATES_PROTEINS_INVOLVED_IN_RNA_PROCESSING	1	1	5	0
REACTOME_SIGNALING_BY_MST1	1	1	5	0
REACTOME_SUMO_IS_CONJUGATED_TO_E1_UBA2_SAE1	1	1	5	0
REACTOME_SYNTHESIS_OF_PI	1	1	5	0
REACTOME_THE_FATTY_ACID_CYCLING_MODEL	1	1	5	0
REACTOME_TRAFFICKING_OF_MYRISTOYLATED_PROTEINS_TO_THE_CILIUM	1	1	5	0
REACTOME_ACROSOME_REACTION_AND_SPERM_OOCYTE_MEMBRANE_BINDING	1	1	6	0
REACTOME_ACTIVATION_OF_CASPASES_THROUGH_APOPTOSOME_MEDIATED_CLEAVAGE	1	1	6	0
REACTOME_ASSEMBLY_OF_THE_ORC_COMPLEX_AT_THE_ORIGIN_OF_REPLICATION	1	1	6	0
REACTOME_CONJUGATION_OF_BENZOATE_WITH_GLYCINE	1	1	6	0
REACTOME_ESTROGEN_BIOSYNTHESIS	1	1	6	0
REACTOME_FIBRONECTIN_MATRIX_FORMATION	1	1	6	0
REACTOME_METAL_SEQUESTRATION_BY_ANTIMICROBIAL_PROTEINS	1	1	6	0
REACTOME_MINERALOCORTICOID_BIOSYNTHESIS	1	1	6	0
REACTOME_MITOCHONDRIAL_UNCOUPLING	1	1	6	0
REACTOME_RUNX1_REGULATES_ESTROGEN_RECEPTOR_MEDIATED_TRANSCRIPTION	1	1	6	0
REACTOME_RUNX1_REGULATES_TRANSCRIPTION_OF_GENES_INVOLVED_IN_BCR_SIGNALING	1	1	6	0
REACTOME_SIGNALING_BY_LRP5_MUTANTS	1	1	6	0
REACTOME_SYNTHESIS_OF_WYBUTOSINE_AT_G37_OF_TRNA_PHE	1	1	6	0
REACTOME_2_LTR_CIRCLE_FORMATION	1	1	7	0
REACTOME_ACTIVATION_OF_NIMA_KINASES_NEK9_NEK6_NEK7	1	1	7	0
REACTOME_ACYL_CHAIN_REMODELING_OF_DAG_AND_TAG	1	1	7	0
REACTOME_DIGESTION_OF_DIETARY_LIPID	1	1	7	0
REACTOME_GLYCEROPHOSPHOLIPID_CATABOLISM	1	1	7	0
REACTOME_INTERLEUKIN_36_PATHWAY	1	1	7	0
REACTOME_PHOSPHATE_BOND_HYDROLYSIS_BY_NUDT_PROTEINS	1	1	7	0
REACTOME_SUMO_IS_TRANSFERRED_FROM_E1_TO_E2_UBE2I_UBC9	1	1	7	0
REACTOME_DEFECTIVE_B4GALT1_CAUSES_B4GALT1_CDG_CDG_2D	1	1	8	0
REACTOME_DEFECTIVE_CHST14_CAUSES_EDS_MUSCULOCONTRACTURAL_TYPE	1	1	8	0
REACTOME_DEFECTIVE_CHST3_CAUSES_SEDCJD	1	1	8	0
REACTOME_DEFECTIVE_CHST6_CAUSES_MCDC1	1	1	8	0
REACTOME_DEFECTIVE_CHSY1_CAUSES_TPBS	1	1	8	0
REACTOME_DEFECTIVE_CSF2RB_CAUSES_SMDP5	1	1	8	0
REACTOME_MRNA_EDITING_C_TO_U_CONVERSION	1	1	8	0
REACTOME_REGULATION_OF_CYTOSKELETAL_REMODELING_AND_CELL_SPREADING_BY_IPP_COMPLEX_COMPONENTS	1	1	8	0
REACTOME_RUNX1_REGULATES_TRANSCRIPTION_OF_GENES_INVOLVED_IN_DIFFERENTIATION_OF_KERATINOCYTES	1	1	8	0
REACTOME_SIGNALING_BY_RNF43_MUTANTS	1	1	8	0
REACTOME_DISPLACEMENT_OF_DNA_GLYCOSYLASE_BY_APEX1	1	1	9	0
REACTOME_HYDROLYSIS_OF_LPC	1	1	9	0
REACTOME_OPSINS	1	1	9	0
REACTOME_RHO_GTPASES_ACTIVATE_RHOTEKIN_AND_RHOPHILINS	1	1	9	0
REACTOME_SPERM_MOTILITY_AND_TAXES	1	1	9	0
REACTOME_ALPHA_DEFENSINS	1	1	10	0
REACTOME_ATF6_ATF6_ALPHA_ACTIVATES_CHAPERONE_GENES	1	1	10	0
REACTOME_CALCITONIN_LIKE_LIGAND_RECEPTORS	1	1	10	0
REACTOME_CASPASE_ACTIVATION_VIA_DEPENDENCE_RECEPTORS_IN_THE_ABSENCE_OF_LIGAND	1	1	10	0
REACTOME_DISEASES_ASSOCIATED_WITH_SURFACTANT_METABOLISM	1	1	10	0
REACTOME_IRAK2_MEDIATED_ACTIVATION_OF_TAK1_COMPLEX	1	1	10	0
REACTOME_SYNTHESIS_OF_PYROPHOSPHATES_IN_THE_CYTOSOL	1	1	10	0
REACTOME_THYROXINE_BIOSYNTHESIS	1	1	10	0
REACTOME_DERMATAN_SULFATE_BIOSYNTHESIS	1	1	11	0
REACTOME_INTERACTION_WITH_CUMULUS_CELLS_AND_THE_ZONA_PELLUCIDA	1	1	11	0
REACTOME_SLBP_DEPENDENT_PROCESSING_OF_REPLICATION_DEPENDENT_HISTONE_PRE_MRNAS	1	1	11	0
REACTOME_BUTYROPHILIN_BTN_FAMILY_INTERACTIONS	1	1	12	0
REACTOME_EICOSANOIDS	1	1	12	0
REACTOME_ETHANOL_OXIDATION	1	1	12	0
REACTOME_HORMONE_LIGAND_BINDING_RECEPTORS	1	1	12	0
REACTOME_MRNA_DECAY_BY_5_TO_3_EXORIBONUCLEASE	1	1	15	0
REACTOME_NEGATIVE_REGULATION_OF_TCF_DEPENDENT_SIGNALING_BY_WNT_LIGAND_ANTAGONISTS	1	1	15	0
REACTOME_POLO_LIKE_KINASE_MEDIATED_EVENTS	1	1	16	0
REACTOME_ACYL_CHAIN_REMODELLING_OF_PI	0.89	1	17	1	MBOAT7
REACTOME_DEFECTIVE_C1GALT1C1_CAUSES_TN_POLYAGGLUTINATION_SYNDROME_TNPS	0.89	1	17	1	MUC7
REACTOME_TRANSLESION_SYNTHESIS_BY_POLK	1	1	17	0
REACTOME_ACYL_CHAIN_REMODELLING_OF_PG	1	1	18	0
REACTOME_PROCESSING_OF_INTRONLESS_PRE_MRNAS	0.92	1	19	1	CLP1
REACTOME_TRANSLESION_SYNTHESIS_BY_POLH	0.92	1	19	1	VCP
REACTOME_CONVERSION_FROM_APC_C_CDC20_TO_APC_C_CDH1_IN_LATE_ANAPHASE	0.93	1	20	1	FZR1
REACTOME_CHONDROITIN_SULFATE_BIOSYNTHESIS	1	1	20	0
REACTOME_PHOSPHORYLATION_OF_THE_APC_C	1	1	20	0
REACTOME_INHIBITION_OF_THE_PROTEOLYTIC_ACTIVITY_OF_APC_C_REQUIRED_FOR_THE_ONSET_OF_ANAPHASE_BY_MITOTIC_SPINDLE_CHECKPOINT_COMPONENTS	0.94	1	21	1	BUB1B
REACTOME_REGULATION_OF_FZD_BY_UBIQUITINATION	0.94	1	21	1	USP8
REACTOME_PCNA_DEPENDENT_LONG_PATCH_BASE_EXCISION_REPAIR	1	1	21	0
REACTOME_ABORTIVE_ELONGATION_OF_HIV_1_TRANSCRIPT_IN_THE_ABSENCE_OF_TAT	0.95	1	23	1	POLR2A
REACTOME_DIGESTION	0.95	1	23	1	CHIA
REACTOME_APC_C_CDC20_MEDIATED_DEGRADATION_OF_CYCLIN_B	1	1	24	0
REACTOME_GAP_FILLING_DNA_REPAIR_SYNTHESIS_AND_LIGATION_IN_GG_NER	0.96	1	25	1	XRCC1
REACTOME_RESOLUTION_OF_AP_SITES_VIA_THE_MULTIPLE_NUCLEOTIDE_PATCH_REPLACEMENT_PATHWAY	0.96	1	25	1	ADPRS
REACTOME_APC_CDC20_MEDIATED_DEGRADATION_OF_NEK2A	0.97	1	26	1	BUB1B
REACTOME_FERTILIZATION	1	1	26	0
REACTOME_PROCESSING_OF_CAPPED_INTRONLESS_PRE_MRNA	0.97	1	28	1	CLP1
REACTOME_MRNA_CAPPING	0.98	1	29	1	POLR2A
REACTOME_PIWI_INTERACTING_RNA_PIRNA_BIOGENESIS	0.98	1	29	1	POLR2A
REACTOME_RECOGNITION_OF_DNA_DAMAGE_BY_PCNA_CONTAINING_REPLICATION_COMPLEX	0.98	1	30	1	CUL4B
REACTOME_TIGHT_JUNCTION_INTERACTIONS	0.98	1	30	1	CLDN16
REACTOME_TERMINATION_OF_TRANSLESION_DNA_SYNTHESIS	0.98	1	32	1	ISG15
REACTOME_ACTIVATION_OF_THE_PRE_REPLICATIVE_COMPLEX	0.93	1	33	2	MCM8,POLA1
REACTOME_FORMATION_OF_THE_EARLY_ELONGATION_COMPLEX	0.99	1	33	1	POLR2A
REACTOME_ACTIVATION_OF_ATR_IN_RESPONSE_TO_REPLICATION_STRESS	0.95	1	37	2	ATR,MCM8
REACTOME_FANCONI_ANEMIA_PATHWAY	0.96	1	39	2	ATR,FAN1
REACTOME_TRANSLESION_SYNTHESIS_BY_Y_FAMILY_DNA_POLYMERASES_BYPASSES_LESIONS_ON_DNA_TEMPLATE	0.96	1	39	2	ISG15,VCP
REACTOME_DUAL_INCISION_IN_GG_NER	0.89	1	41	3	CHD1L,CUL4B,XPA
REACTOME_BETA_DEFENSINS	0.97	1	42	2	CCR2,TLR2
REACTOME_FORMATION_OF_INCISION_COMPLEX_IN_GG_NER	0.91	1	43	3	CHD1L,CUL4B,XPA
REACTOME_HIV_TRANSCRIPTION_ELONGATION	0.91	1	43	3	ELOA,POLR2A,SUPT16H
REACTOME_DNA_DAMAGE_BYPASS	0.94	1	48	3	CUL4B,ISG15,VCP
REACTOME_CROSS_PRESENTATION_OF_SOLUBLE_EXOGENOUS_ANTIGENS_ENDOSOMES	0.99	1	50	2	PSMB8,PSMD12
REACTOME_DEFENSINS	0.99	1	52	2	CCR2,TLR2
REACTOME_MRNA_SPLICING_MINOR_PATHWAY	0.99	1	52	2	EFTUD2,POLR2A
REACTOME_AUF1_HNRNP_D0_BINDS_AND_DESTABILIZES_MRNA	0.92	1	55	4	EIF4G1,HSPA1A,PSMB8,PSMD12
REACTOME_DEGRADATION_OF_AXIN	0.97	1	55	3	PSMB8,PSMD12,TNKS2
REACTOME_RECOGNITION_AND_ASSOCIATION_OF_DNA_GLYCOSYLASE_WITH_SITE_CONTAINING_AN_AFFECTED_PURINE	0.99	1	56	2	H2BC5,TINF2
REACTOME_DEGRADATION_OF_DVL	0.98	1	57	3	CUL3,PSMB8,PSMD12
REACTOME_CHEMOKINE_RECEPTORS_BIND_CHEMOKINES	0.94	1	58	4	ACKR3,CCR2,CCR5,CXCR4
REACTOME_ACTIVATION_OF_THE_MRNA_UPON_BINDING_OF_THE_CAP_BINDING_COMPLEX_AND_EIFS_AND_SUBSEQUENT_BINDING_TO_43S	0.95	1	60	4	EIF2S3,EIF3E,EIF3F,EIF4G1
REACTOME_SCF_SKP2_MEDIATED_DEGRADATION_OF_P27_P21	0.95	1	60	4	CCND1,CDKN1B,PSMB8,PSMD12
REACTOME_CD22_MEDIATED_BCR_REGULATION	1	1	61	0
REACTOME_O_LINKED_GLYCOSYLATION_OF_MUCINS	0.89	1	62	5	B3GNT4,GALNT2,MUC7,ST3GAL3,ST3GAL4
REACTOME_DECTIN_1_MEDIATED_NONCANONICAL_NF_KB_SIGNALING	0.99	1	62	3	FBXW11,PSMB8,PSMD12
REACTOME_BASE_EXCISION_REPAIR_AP_SITE_FORMATION	1	1	63	2	H2BC5,TINF2
REACTOME_ASYMMETRIC_LOCALIZATION_OF_PCP_PROTEINS	0.96	1	64	4	PRICKLE1,PSMB8,PSMD12,SMURF1
REACTOME_DNA_METHYLATION	0.97	1	65	4	DNMT1,DNMT3A,H2BC5,UHRF1
REACTOME_ACTIVATED_PKN1_STIMULATES_TRANSCRIPTION_OF_AR_ANDROGEN_RECEPTOR_REGULATED_GENES_KLK2_AND_KLK3	0.99	1	67	3	AR,H2BC5,KDM1A
REACTOME_INHIBITION_OF_DNA_RECOMBINATION_AT_TELOMERE	0.97	1	68	4	ATRX,H2BC5,POLR2A,TINF2
REACTOME_SIRT1_NEGATIVELY_REGULATES_RRNA_EXPRESSION	0.97	1	68	4	H2BC5,SIRT1,TAF1C,TBP
REACTOME_ASSEMBLY_OF_THE_PRE_REPLICATIVE_COMPLEX	0.99	1	68	3	MCM8,PSMB8,PSMD12
REACTOME_FCGR_ACTIVATION	0.99	1	69	3	FCGR2A,FYN,HCK
REACTOME_SCAVENGING_OF_HEME_FROM_PLASMA	1	1	69	2	HBB,LRP1
REACTOME_ORC1_REMOVAL_FROM_CHROMATIN	0.99	1	71	3	MCM8,PSMB8,PSMD12
REACTOME_CREATION_OF_C4_AND_C2_ACTIVATORS	1	1	71	2	C1QA,FCN3
REACTOME_PRC2_METHYLATES_HISTONES_AND_DNA	0.95	1	73	5	DNMT1,DNMT3A,EED,EZH2,H2BC5
REACTOME_DEPOSITION_OF_NEW_CENPA_CONTAINING_NUCLEOSOMES_AT_THE_CENTROMERE	1	1	73	3	CENPW,H2BC5,KNL1
REACTOME_CONDENSATION_OF_PROPHASE_CHROMOSOMES	0.9	1	74	6	H2BC5,MCPH1,NCAPD3,PHF8,RB1,SET
REACTOME_APC_C_CDH1_MEDIATED_DEGRADATION_OF_CDC20_AND_OTHER_APC_C_CDH1_TARGETED_PROTEINS_IN_LATE_MITOSIS_EARLY_G1	0.99	1	74	4	FZR1,PSMB8,PSMD12,RB1
REACTOME_CELLULAR_RESPONSE_TO_HYPOXIA	0.91	1	75	6	CREBBP,CUL2,EPO,PSMB8,PSMD12,VEGFA
REACTOME_ERCC6_CSB_AND_EHMT2_G9A_POSITIVELY_REGULATE_RRNA_EXPRESSION	0.96	1	76	5	CHD3,CHD4,ERCC6,GATAD2B,H2BC5
REACTOME_INITIAL_TRIGGERING_OF_COMPLEMENT	1	1	80	3	C1QA,C3,FCN3
REACTOME_GLOBAL_GENOME_NUCLEOTIDE_EXCISION_REPAIR_GG_NER	0.95	1	84	6	ACTB,CHD1L,CUL4B,INO80,XPA,XRCC1
REACTOME_DNA_REPLICATION_PRE_INITIATION	0.99	1	85	4	MCM8,POLA1,PSMB8,PSMD12
REACTOME_MEIOTIC_RECOMBINATION	0.99	1	87	5	ATM,BRCA2,H2BC5,MRE11,TEX15
REACTOME_APC_C_MEDIATED_DEGRADATION_OF_CELL_CYCLE_PROTEINS	0.99	1	88	5	BUB1B,FZR1,PSMB8,PSMD12,RB1
REACTOME_TRANSCRIPTIONAL_REGULATION_OF_GRANULOPOIESIS	0.97	1	90	6	CREB1,H2BC5,KMT2A,MYC,STAT3,TFDP1
REACTOME_B_WICH_COMPLEX_POSITIVELY_REGULATES_RRNA_EXPRESSION	0.94	1	91	7	ACTB,ERCC6,GSK3B,H2BC5,POLR1A,TAF1C,TBP
REACTOME_BASE_EXCISION_REPAIR	0.99	1	91	5	ADPRS,H2BC5,PNKP,TINF2,XRCC1
REACTOME_RNA_POLYMERASE_I_PROMOTER_ESCAPE	0.99	1	91	5	H2BC5,POLR1A,TAF1C,TBP,UBTF
REACTOME_SWITCHING_OF_ORIGINS_TO_A_POST_REPLICATIVE_STATE	1	1	91	4	FZR1,MCM8,PSMB8,PSMD12
REACTOME_EUKARYOTIC_TRANSLATION_ELONGATION	1	1	94	4	EEF1A2,EEF1B2,EEF1D,RPL10
REACTOME_ANTIMICROBIAL_PEPTIDES	0.99	1	97	5	ATOX1,ATP7A,CCR2,PI3,TLR2
REACTOME_PROCESSING_OF_DNA_DOUBLE_STRAND_BREAK_ENDS	0.93	1	98	8	ATM,ATR,DNA2,H2BC5,HERC2,KAT5,MRE11,NSD2
REACTOME_RESPONSE_OF_EIF2AK4_GCN2_TO_AMINO_ACID_DEFICIENCY	1	1	102	4	ASNS,ATF2,EIF2S3,RPL10
REACTOME_NEGATIVE_EPIGENETIC_REGULATION_OF_RRNA_EXPRESSION	0.97	1	109	8	DNMT1,H2BC5,POLR1A,SIN3A,SIRT1,TAF1C,TBP,UBTF
REACTOME_TELOMERE_MAINTENANCE	0.9	1	113	10	ATRX,CTC1,DKC1,DNA2,H2BC5,POLA1,POLR2A,RUVBL2,TERT,TINF2
REACTOME_SRP_DEPENDENT_COTRANSLATIONAL_PROTEIN_TARGETING_TO_MEMBRANE	1	1	113	3	RPL10,SRP54,SSR4
REACTOME_NONSENSE_MEDIATED_DECAY_NMD	0.99	1	116	7	EIF4G1,GSPT2,PPP2CA,PPP2R1A,RBM8A,RPL10,SMG9
REACTOME_EUKARYOTIC_TRANSLATION_INITIATION	0.93	1	120	10	EIF2B1,EIF2B2,EIF2B3,EIF2B4,EIF2B5,EIF2S3,EIF3E,EIF3F,EIF4G1,RPL10
REACTOME_DNA_REPLICATION	1	1	128	6	DNA2,FZR1,MCM8,POLA1,PSMB8,PSMD12
REACTOME_FORMATION_OF_THE_CORNIFIED_ENVELOPE	0.99	1	129	8	DSG2,FLG,FURIN,KLK14,KLK8,KRT34,LCE1A,PI3
REACTOME_RUNX1_REGULATES_TRANSCRIPTION_OF_GENES_INVOLVED_IN_DIFFERENTIATION_OF_HSCS	1	1	130	7	GATA3,H2BC5,KMT2A,PSMB8,PSMD12,TCF12,YAP1
REACTOME_FCERI_MEDIATED_NF_KB_ACTIVATION	1	1	136	7	BCL10,FBXW11,IKBKB,IKBKG,PDPK1,PSMB8,PSMD12
REACTOME_HOMOLOGY_DIRECTED_REPAIR	0.98	1	138	10	ATM,ATR,BRCA2,DNA2,H2BC5,HERC2,KAT5,MRE11,NSD2,XRCC1
REACTOME_CHROMOSOME_MAINTENANCE	0.93	1	140	12	ATRX,CENPW,CTC1,DKC1,DNA2,H2BC5,KNL1,POLA1,POLR2A,RUVBL2,TERT,TINF2
REACTOME_REPRODUCTION	0.95	1	145	12	ATM,ATR,BRCA2,H2BC5,HSPA2,LMNB1,MRE11,SMC1A,STAG1,STAG2,TEX15,TINF2
REACTOME_G2_M_CHECKPOINTS	0.93	1	168	15	ATM,ATR,DNA2,H2BC5,HERC2,KAT5,MCM8,MRE11,NSD2,PSMB8,PSMD12,TP53,YWHAE,YWHAG,YWHAZ
REACTOME_REGULATION_OF_EXPRESSION_OF_SLITS_AND_ROBOS	1	1	172	9	CUL2,EIF4G1,GSPT2,PSMB8,PSMD12,RBM8A,ROBO1,RPL10,ZSWIM8
REACTOME_MRNA_SPLICING	0.96	1	188	16	CDC40,CLP1,DHX16,EFTUD2,FUS,HNRNPA1,HNRNPH1,HNRNPH2,HNRNPR,HNRNPU,POLR2A,PPIL1,PQBP1,PUF60,RBM8A,SNRPN
REACTOME_IMMUNOREGULATORY_INTERACTIONS_BETWEEN_A_LYMPHOID_AND_A_NON_LYMPHOID_CELL	1	1	191	13	C3,CD3E,CD40LG,CD96,COL1A1,COL1A2,COL2A1,COL3A1,FCGR2B,ITGA4,SH2D1A,TREM2,TYROBP
REACTOME_RRNA_PROCESSING	1	1	205	14	CSNK1E,DCAF13,DHX37,DKC1,EMG1,EXOSC2,EXOSC3,EXOSC9,HSD17B10,LAS1L,MRM2,NOL11,RIOK3,RPL10
REACTOME_KERATINIZATION	1	1	217	9	DSG2,FLG,FURIN,KLK14,KLK8,KRT34,KRTAP1-3,LCE1A,PI3
REACTOME_NEDDYLATION	0.98	1	234	19	BIRC5,CCDC22,CUL2,CUL3,CUL4B,DCAF13,ERCC8,FBXL20,FBXL4,FBXO11,FBXO7,FBXW11,FBXW4,GAN,KCTD7,KLHL11,PSMB8,PSMD12,PUM2
REACTOME_DNA_REPAIR	0.89	1	332	34	ACTB,ADPRS,ATM,ATR,BRCA2,CHD1L,CUL4B,DNA2,ERCC6,ERCC8,EYA1,FAN1,FTO,H2BC5,HERC2,INO80,ISG15,KAT5,KDM4B,MGMT,MRE11,MSH2,NSD2,PNKP,POLR2A,PRKDC,TDP1,TDP2,TINF2,TP53,USP7,VCP,XPA,XRCC1
REACTOME_OLFACTORY_SIGNALING_PATHWAY	1	1	400	5	GNB1,OR10H2,OR10S1,REEP1,RTP1
REACTOME_SENSORY_PERCEPTION	1	1	575	49	ABCA4,ACTB,ACTG1,AGRN,AKR1C4,APOE,BSN,CACNA1D,CACNA2D2,CALM1,CASK,CDH23,DHRS9,DNAJC5,EPB41L1,GNB1,GNB5,GPC3,GPC4,GSN,GUCY2D,HSPG2,KCNMA1,KCNN2,LRP1,LRP12,LRP2,MYH9,MYO3A,MYO3B,MYO7A,OR10H2,OR10S1,OTOG,PCDH15,PCLO,PRKCA,RBP4,REEP1,RLBP1,RTP1,SLC17A8,SNAP25,SPTAN1,STRA6,SYN1,SYP,TTR,VAMP2

## Sheet: Table S4
Drug	Total citations in SAGAS for genes affected by drug	Number of studies demonstrating antiseizure efficacy of drug in animal models	Number of unique animal models in which drug has antiseizure efficacy	Studies demonstrating antiseizure efficacy of drug in animal models
orphenadrine	608	2	2	2624511,19815957
procaine	528	2	2	235156,11463518
propafenone	493	1	1	26894963
lidocaine	490	11	5	235156,738231,2905779,4070335,8422861,9130779,10448815,10781466,12414105,17111036,25436086
tetracaine	490	1	1	235156
riluzole	482	4	4	11070180,11463511,12457877,20015615
memantine	322	19	5	1922683,2366881,3951570,7495376,7506658,10541728,11173066,12503423,12968522,15115325,18786655,19110562,19803209,21177076,23461196,24906960,25196574,25359451,25434216
halothane	274	1	1	20420832
isoflurane	252	1	1	8346834
amitriptyline	235	3	3	1817168,3924665,7146047
enflurane	209	1	1	6295421
meprobamate	167	2	3	2574061,9237049
glutethimide	166	1	2	565846
verapamil	165	12	6	1946038,2279078,2411508,2450733,2744396,3393267,3784769,7681002,8152336,8156971,8707372,11218825
meperidine	155	3	2	2874517,6728128,19662718
amlodipine	152	4	3	1698518,11218825,11526962,20593148
dextromethorphan	145	22	6	1456842,2079649,2574061,2666123,2676564,2806362,3044591,3374269,3380326,3768695,8058587,8094234,8405092,8856734,9179861,9187330,10080248,11182165,12479976,12586225,15084442,15723099
guaifenesin	128	1	1	23825891
modafinil	110	2	2	17681557,25869564
zolpidem	110	3	1	19345234,19914223,27521722
haloperidol	103	1	1	7875556
imipramine	97	3	3	738231,3924665,6276790
nifedipine	86	22	6	1628595,1698518,1747472,1865996,1946038,2085727,2272645,2713089,2744396,7681002,7694769,8054599,8118482,8152336,8474621,8707372,12126870,12536054,16573711,20113637,22661180,22801414
methadone	71	1	1	6728128
metoprolol	69	1	3	12567907
metformin	68	1	1	24802403
chlorpromazine	67	1	1	25172570
clozapine	66	2	3	738231,9701777
felodipine	63	1	2	2272645
desipramine	62	4	4	1456842,3924665,6276790,9507130
quetiapine	62	2	2	21168466,26188240
amiodarone	61	1	2	19353751
ranolazine	61	1	1	24862204
doxepin	60	2	3	1456842,19443935
risperidone	59	1	1	21168466
tramadol	57	4	2	9741657,16140368,20880756,22209701
mecamylamine	55	3	2	15204062,23037131,24909269
digoxin	54	1	2	1800152
fluoxetine	54	11	3	7999524,8149989,8384110,8538363,8816259,9696406,15680343,16531634,17215106,23530452,25754610
scopolamine	54	8	3	3556520,6616179,8817469,9061777,17092527,20470870,22567130,27329284
isradipine	53	2	2	8118482,9595291
aripiprazole	52	3	3	25404052,26022738,26037847
bromocriptine	52	3	2	2691221,6141554,7886115
pimozide	51	3	4	2272645,6141554,7875556
thioridazine	50	1	2	2272645
diazoxide	47	2	3	15488295,19728004
trifluoperazine	47	1	1	2357580
methotrexate	43	1	1	1448429
pergolide	43	1	1	1924492
apomorphine	42	10	4	2858579,3183711,3758188,6276790,6428968,6503036,6803286,7936204,8103921,9413831
duloxetine	41	2	2	25754610,27288549
estradiol	41	1	1	11164079
cyproheptadine	40	2	1	1393577,9194067
sirolimus	39	1	1	23616120
nicardipine	38	5	4	7681002,8152336,8872866,10608279,11742591
sertraline	36	2	2	7582562,8538363
citalopram	35	4	3	21531632,21962757,22429158,22578701
buspirone	34	1	1	19800952
ivabradine	31	1	1	24399738
promethazine	31	2	1	1874553,2905589
capsaicin	29	1	1	21333704
bumetanide	28	5	4	19260939,24225328,24251546,25716834,26659482
ibuprofen	27	1	1	3927864
nimodipine	27	26	7	1628595,1698518,2272645,2310938,2463174,2662221,3784769,7681002,8152336,8156970,8156971,8707372,9389584,9570719,9689485,10683952,12372903,12536054,12539272,15123017,17193898,17344939,19761108,23761887,25225705,25445375
pentoxifylline	27	1	1	25478062
venlafaxine	27	1	1	15548241
reserpine	26	1	1	7938564
celecoxib	25	4	2	16806953,18255268,18988310,21196947
dexamethasone	25	3	3	16445912,21403895,21464890
methysergide	25	1	1	18667339
fluvoxamine	24	1	1	25590967
tamoxifen	24	2	2	12139106,24903749
oxymetazoline	23	1	1	6104728
diltiazem	22	4	3	2272645,7681002,8152336,22661180
progesterone	22	17	5	1356068,9657647,9918575,10725616,11166716,12009770,12821382,14636318,14982969,15571511,15820338,16085296,16784731,19840816,19907717,20804775,22835430
methamphetamine	21	1	1	18061406
naproxen	21	2	1	16026518,16844276
nisoldipine	21	3	3	1456842,7681002,8152336
probenecid	21	1	1	1596743
disulfiram	20	2	1	1880990,7938564
propranolol	20	14	5	217715,844488,1205559,1802345,2737792,2989941,3841695,6276790,6428968,7938564,11164080,12076101,12567907,26883739
mefloquine	19	1	1	25886955
prazosin	19	2	2	6104728,7938564
atorvastatin	18	6	4	21906051,22405864,22909758,23253428,24962151,25499163
clonidine	18	21	7	1486503,1847879,2508150,2826214,2848694,2876688,2885413,2995952,6104728,6306699,6504961,6843298,7160794,7305545,7938564,10211593,10372568,17214976,23756131,24139618,25765931
epinephrine	18	2	2	3964426,10642045
furosemide	18	1	1	12919384
testosterone	18	3	2	2702466,11068851,11684057
thalidomide	18	3	2	17449064,21592729,24735834
dipyridamole	17	1	1	9112697
levodopa	17	2	2	6428968,6503036
metoclopramide	17	1	1	6141554
minocycline	17	6	5	19660546,22579030,23660195,23743172,24122023,25541249
pravastatin	17	1	1	24962151
selegiline	17	2	2	7616414,9886681
chloroquine	16	2	1	7816747,26655695
fentanyl	16	2	2	2874517,3774114
lovastatin	16	3	2	21224519,23253428,23352156
simvastatin	16	4	3	21224519,23253428,23866408,24962151
biperiden	15	2	2	738231,2858579
captopril	15	3	3	2824310,22107891,25573423
raloxifene	15	1	1	25218046
amiloride	14	10	4	15145301,15951829,16702627,16843647,18572151,23593189,24948133,25744567,26700432,26823770
tetracycline	14	1	1	22579030
ondansetron	13	4	4	8000444,12609124,15088686,27746348
telmisartan	13	1	2	25478368
baclofen	12	29	6	870832,1322322,1639237,1651904,1665475,2097526,2303019,2544322,3009788,3197791,3772812,6265125,7746350,8004465,8152537,8194584,8223414,8764808,8862467,10211593,15153780,15519751,17094952,17113942,17467181,18158112,19351745,26471422,26906198
cholecalciferol	12	2	1	17643415,26398379
estrone	12	1	1	11409300
pindolol	12	1	1	2989941
quinine	12	3	1	2300677,18556104,18786839
rofecoxib	12	7	2	16671960,16844276,17139192,17139446,18054463,18340407,19907717
aspirin	11	5	3	11883156,14671677,16844276,22765917,28060522
bupropion	11	3	3	15363958,21962757,23770308
cysteamine	11	3	2	2575202,2902535,6151512
losartan	11	7	3	8923498,10544388,20533906,21797110,24146309,24659129,25456349
phenoxybenzamine	11	2	1	4092617,6657036
phentolamine	11	2	1	6428968,7938564
sildenafil	11	3	2	20067503,20508294,23994662
tacrolimus	10	1	1	25580467
betamethasone	9	2	2	16445912,21429712
ceftriaxone	9	3	3	20045054,26037843,27773601
methylprednisolone	9	1	1	21854372
octreotide	9	3	3	12424823,23473742,27695956
pentazocine	9	3	3	2874517,3774114,6728128
sitagliptin	9	2	1	24736375,28053048
buclizine	8	1	1	34712
bupivacaine	8	1	1	25832632
butorphanol	8	1	1	12479953
dexmedetomidine	8	2	2	8653412,23578603
enalapril	8	1	1	20533906
nitroprusside	8	4	2	7667345,11211577,15740777,17306837
dantrolene	7	2	2	16864952,27832686
dapsone	7	3	2	1817960,7970237,23729301
levobupivacaine	7	1	1	16043171
pioglitazone	7	3	2	20599832,22436324,27527983
tizanidine	7	1	1	10372568
dicyclomine	6	1	1	21487657
indomethacin	6	2	4	3191389,8297186
methoxamine	6	1	1	9507130
phenylephrine	6	3	2	6276790,9507130,10064826
guanabenz	5	1	1	7160794
oxytocin	5	1	1	23246528
trihexyphenidyl	5	1	1	8515903
tropicamide	5	1	1	21942438
doxycycline	4	2	2	21382396,22579030
hydroxyzine	4	1	1	34712
pargyline	4	2	1	6768069,8464344
pheniramine	4	1	1	1874553
antazoline	3	1	1	12890517
chlorpheniramine	3	1	1	1456842
flutamide	3	2	3	10446327,12752460
iloprost	3	2	3	1283772,2470113
liraglutide	3	1	1	26965494
paricalcitol	3	1	1	27438482
atenolol	2	1	1	25765931
lanreotide	2	1	1	23473742
montelukast	2	4	3	21641195,25090924,25803241,26909785
triamterene	2	1	2	26855365
aminoglutethimide	1	1	2	10973529
ramelteon	1	1	1	19682955
thiabendazole	1	1	1	590346

## Sheet: Table S5
Database	Description	PubMed ID	Link
EpilepsyGene	Contains 499 genes and their genetic variants associated with human epilepsy. Not updated since July 2014. Most of the website is no longer functional.	25324312	http://www.wzgenomics.cn/EpilepsyGene/
Epilepsy-associated genes	Lists 977 genes associated with human epilepsy. Published in 2017; the date their literature search was performed is not stated. Tables listing names of genes are shown, but no associated evidence/references are provided.	28007376	https://www.sciencedirect.com/science/article/pii/S1059131116302989
PanelApp	Experts opinions are ‘crowdsourced’ to create a conservative ‘diagnostic-grade’ set of genes that, out of the whole genome, should be examined first, as variants within these genes are most likely to cause/explain the disease phenotype. The current set for epilepsy (v2.2, 13th of Feb 2020) contains 656 genes associated with human epilepsy.	34329581	https://panelapp.genomicsengland.co.uk/panels/402/
